# Supplementary material for: Untangling the complex interactions between turtle ants and their microbial partners
Source: Anim Microbiome. 2023 Jan 3;5:1. doi: 10.1186/s42523-022-00223-7 (PMC9809061; doi:10.1186/s42523-022-00223-7)
Supplement: Supplementary file 4 — Additional file 4. Species and biogeographic regions that impact qPCR results. Group 1 consists of the average of the entire dataset to be compared with group 2. Those that presented significant results are highlighted in red. [file 42523_2022_223_MOESM4_ESM.xlsx]

## Sheet: Sheet1
Species
group1	group2	p	p.adj	p.format	p.signif
.all.	bruchi	0.260002	1	0.26	ns
.all.	fiebrigi	0.269101	1	0.2691	ns
.all.	eduarduli	0.487113	1	0.4871	ns
.all.	guayaki	0.209877	1	0.2099	ns
.all.	unimaculatus	0.006085	0.41	0.0061	**
.all.	decoloratus	0.257988	1	0.258	ns
.all.	pusillus	0.130044	1	0.13	ns
.all.	pinellii	0.518026	1	0.518	ns
.all.	ang_clade	0.24167	1	0.2417	ns
.all.	ramiphilus	0.922275	1	0.9223	ns
.all.	nilpiei	0.444216	1	0.4442	ns
.all.	specularis	0.932253	1	0.9323	ns
.all.	lenca	0.38356	1	0.3836	ns
.all.	curvistriatus	0.510005	1	0.51	ns
.all.	cristatus	0.669384	1	0.6694	ns
.all.	pallensclade	0.10404	1	0.104	ns
.all.	basalis	0.770967	1	0.771	ns
.all.	spinosus	0.935285	1	0.9353	ns
.all.	incertus	0.483094	1	0.4831	ns
.all.	laminatus	0.187617	1	0.1876	ns
.all.	crenaticeps	0.518026	1	0.518	ns
.all.	angustus_clade	0.097378	1	0.0974	ns
.all.	grandinosus	0.449401	1	0.4494	ns
.all.	minutus	0.955696	1	0.9557	ns
.all.	setulifer	0.53768	1	0.5377	ns
.all.	pallens	0.553985	1	0.554	ns
.all.	maculatus	0.182413	1	0.1824	ns
.all.	opacus	0.10089	1	0.1009	ns
.all.	atratus	0.001014	0.07	0.001	**
.all.	umbraculatus	0.405683	1	0.4057	ns
.all.	varians	0.647701	1	0.6477	ns
.all.	cordatus	0.594816	1	0.5948	ns
.all.	pavonii	0.934327	1	0.9343	ns
.all.	placidus	0.173778	1	0.1738	ns
.all.	simillimus	0.483094	1	0.4831	ns
.all.	marginatus	0.34973	1	0.3497	ns
.all.	kukulcan	0.760441	1	0.7604	ns
.all.	bimaculatus	0.356837	1	0.3568	ns
.all.	coffclade	0.278417	1	0.2784	ns
.all.	goniodontus	0.13214	1	0.1321	ns
.all.	wheeleri	0.898532	1	0.8985	ns
.all.	texanus	0.747363	1	0.7474	ns
.all.	scutulatus	0.317857	1	0.3179	ns
.all.	spnov5	0.610008	1	0.61	ns
.all.	manni	0.28795	1	0.288	ns
.all.	bivestitus	0.328263	1	0.3283	ns
.all.	borgmeieri	0.395268	1	0.3953	ns
.all.	alfaroi	0.372691	1	0.3727	ns
.all.	biguttatus	0.702056	1	0.7021	ns
.all.	cordiae	0.848311	1	0.8483	ns
.all.	porrasi	0.749887	1	0.7499	ns
.all.	clypeatus	0.245591	1	0.2456	ns
.all.	christopherseni	0.160715	1	0.1607	ns
.all.	hirsutus	0.290855	1	0.2909	ns
.all.	laminatusclade	0.655377	1	0.6554	ns
.all.	betoi	0.341415	1	0.3414	ns
.all.	palta	0.486006	1	0.486	ns
.all.	depressus	0.451966	1	0.452	ns
.all.	persimilis	0.524065	1	0.5241	ns
.all.	adolphi	0.029823	1	0.0298	*
.all.	pellans	0.407189	1	0.4072	ns
.all.	notatus	0.131316	1	0.1313	ns
.all.	pallidoides	0.883643	1	0.8836	ns
.all.	sp18	0.277385	1	0.2774	ns
.all.	liepini	0.467447	1	0.4674	ns
.all.	auricomus	0.154469	1	0.1545	ns
.all.	persimplex	0.733825	1	0.7338	ns
.all.	rohweri	0.089092	1	0.0891	ns
.all.	serraticeps	0.496452	1	0.4965	ns
Biogeographic regions
group1	group2	p	p.adj	p.format	p.signif
.all.	Chacoan	0.897191	1	0.8972	ns
.all.	Antilles	0.009873	0.079	0.0099	**
.all.	Mesoamerica	0.473336	1	0.4733	ns
.all.	Amazonian	0.894285	1	0.8943	ns
.all.	Parana	0.186548	1	0.1865	ns
.all.	NW South	0.707195	1	0.7072	ns
.all.	Nearctic	0.93705	1	0.937	ns
.all.	Mexican transition	0.912048	1	0.912	ns
