# Supplementary material for: Untangling the complex interactions between turtle ants and their microbial partners
Source: Anim Microbiome. 2023 Jan 3;5:1. doi: 10.1186/s42523-022-00223-7 (PMC9809061; doi:10.1186/s42523-022-00223-7)
Supplement: Supplementary file 6 — Additional file 6. Kruskal–Wallis pairwise tests of combinations of species of Cephalotes that showed significant results. [file 42523_2022_223_MOESM6_ESM.xlsx]

## Sheet: kruskal-wallis-pairwise-Specie2
Group 1	Group 2	H	p-value
adolphi (n=1)	alfaroi (n=2)	1.5	0.220671	0.432001
adolphi (n=1)	ang_clade (n=3)	0.2	0.654721	0.743349
adolphi (n=1)	angustus_clade (n=1)	1	0.317311	0.459322
adolphi (n=1)	atratus (n=7)	2.33333	0.12663	0.432001
adolphi (n=1)	auricomus (n=1)	1	0.317311	0.459322
adolphi (n=1)	basalis (n=5)	0.771429	0.379775	0.526577
adolphi (n=1)	betoi (n=2)	1.5	0.220671	0.432001
adolphi (n=1)	biguttatus (n=1)	1	0.317311	0.459322
adolphi (n=1)	bimaculatus (n=1)	1	0.317311	0.459322
adolphi (n=1)	borgmeieri (n=1)	1	0.317311	0.459322
adolphi (n=1)	christopherseni (n=2)	1.5	0.220671	0.432001
adolphi (n=1)	clypeatus (n=3)	1.8	0.179712	0.432001
adolphi (n=1)	cordatus (n=2)	1.5	0.220671	0.432001
adolphi (n=1)	cordiae (n=1)	1	0.317311	0.459322
adolphi (n=1)	crenaticeps (n=3)	0.2	0.654721	0.743349
adolphi (n=1)	cristatus (n=2)	1.5	0.220671	0.432001
adolphi (n=1)	decoloratus (n=2)	1.5	0.220671	0.432001
adolphi (n=1)	depressus (n=5)	0.771429	0.379775	0.526577
adolphi (n=1)	eduarduli (n=4)	2	0.157299	0.432001
adolphi (n=1)	goniodontus (n=2)	1.5	0.220671	0.432001
adolphi (n=1)	grandinosus (n=6)	1	0.317311	0.459322
adolphi (n=1)	hirsutus (n=2)	1.5	0.220671	0.432001
adolphi (n=1)	incertus (n=1)	1	0.317311	0.459322
adolphi (n=1)	jamaicensis (n=2)	1.5	0.220671	0.432001
adolphi (n=1)	kukulcan (n=3)	1.8	0.179712	0.432001
adolphi (n=1)	laminatusclade (n=1)	1	0.317311	0.459322
adolphi (n=1)	liepini (n=2)	1.5	0.220671	0.432001
adolphi (n=1)	maculatus (n=6)	2.25	0.133614	0.432001
adolphi (n=1)	minutus (n=6)	2.25	0.133614	0.432001
adolphi (n=1)	nilpiei (n=1)	1	0.317311	0.459322
adolphi (n=1)	notatus (n=1)	1	0.317311	0.459322
adolphi (n=1)	opacus (n=2)	1.5	0.220671	0.432001
adolphi (n=1)	pallens (n=2)	1.5	0.220671	0.432001
adolphi (n=1)	pallensclade (n=1)	1	0.317311	0.459322
adolphi (n=1)	pallidoides (n=3)	1.8	0.179712	0.432001
adolphi (n=1)	palta (n=2)	1.5	0.220671	0.432001
adolphi (n=1)	pavonii (n=2)	0	1	1
adolphi (n=1)	pellans (n=1)	1	0.317311	0.459322
adolphi (n=1)	persimilis (n=4)	0.5	0.4795	0.624847
adolphi (n=1)	persimplex (n=1)	1	0.317311	0.459322
adolphi (n=1)	pinellii (n=2)	1.5	0.220671	0.432001
adolphi (n=1)	placidus (n=2)	1.5	0.220671	0.432001
adolphi (n=1)	porrasi (n=1)	1	0.317311	0.459322
adolphi (n=1)	pusillus (n=17)	2.68421	0.101347	0.432001
adolphi (n=1)	ramiphilus (n=2)	1.5	0.220671	0.432001
adolphi (n=1)	rohweri (n=1)	1	0.317311	0.459322
adolphi (n=1)	serraticeps (n=1)	1	0.317311	0.459322
adolphi (n=1)	setulifer (n=1)	1	0.317311	0.459322
adolphi (n=1)	simillimus (n=1)	1	0.317311	0.459322
adolphi (n=1)	sp18 (n=2)	1.5	0.220671	0.432001
adolphi (n=1)	specularis (n=2)	1.5	0.220671	0.432001
adolphi (n=1)	spinosus (n=6)	2.25	0.133614	0.432001
adolphi (n=1)	spnov5 (n=1)	1	0.317311	0.459322
adolphi (n=1)	texanus (n=2)	1.5	0.220671	0.432001
adolphi (n=1)	umbraculatus (n=3)	1.8	0.179712	0.432001
adolphi (n=1)	unimaculatus (n=4)	2	0.157299	0.432001
adolphi (n=1)	varians (n=2)	1.5	0.220671	0.432001
adolphi (n=1)	wheeleri (n=1)	1	0.317311	0.459322
alfaroi (n=2)	ang_clade (n=3)	0.333333	0.563703	0.689418
alfaroi (n=2)	angustus_clade (n=1)	1.5	0.220671	0.432001
alfaroi (n=2)	atratus (n=7)	0.0857143	0.769698	0.848552
alfaroi (n=2)	auricomus (n=1)	1.5	0.220671	0.432001
alfaroi (n=2)	basalis (n=5)	3.75	0.0528075	0.432001
alfaroi (n=2)	betoi (n=2)	0	1	1
alfaroi (n=2)	biguttatus (n=1)	1.5	0.220671	0.432001
alfaroi (n=2)	bimaculatus (n=1)	1.5	0.220671	0.432001
alfaroi (n=2)	borgmeieri (n=1)	1.5	0.220671	0.432001
alfaroi (n=2)	christopherseni (n=2)	0	1	1
alfaroi (n=2)	clypeatus (n=3)	0.333333	0.563703	0.689418
alfaroi (n=2)	cordatus (n=2)	0	1	1
alfaroi (n=2)	cordiae (n=1)	1.5	0.220671	0.432001
alfaroi (n=2)	crenaticeps (n=3)	3	0.0832645	0.432001
alfaroi (n=2)	cristatus (n=2)	2.4	0.121335	0.432001
alfaroi (n=2)	decoloratus (n=2)	2.4	0.121335	0.432001
alfaroi (n=2)	depressus (n=5)	0.15	0.698535	0.788387
alfaroi (n=2)	eduarduli (n=4)	0.214286	0.643429	0.743349
alfaroi (n=2)	goniodontus (n=2)	0	1	1
alfaroi (n=2)	grandinosus (n=6)	0	1	1
alfaroi (n=2)	hirsutus (n=2)	2.4	0.121335	0.432001
alfaroi (n=2)	incertus (n=1)	1.5	0.220671	0.432001
alfaroi (n=2)	jamaicensis (n=2)	2.4	0.121335	0.432001
alfaroi (n=2)	kukulcan (n=3)	3	0.0832645	0.432001
alfaroi (n=2)	laminatusclade (n=1)	1.5	0.220671	0.432001
alfaroi (n=2)	liepini (n=2)	2.4	0.121335	0.432001
alfaroi (n=2)	maculatus (n=6)	0.111111	0.738883	0.820927
alfaroi (n=2)	minutus (n=6)	1.77778	0.182422	0.432001
alfaroi (n=2)	nilpiei (n=1)	1.5	0.220671	0.432001
alfaroi (n=2)	notatus (n=1)	1.5	0.220671	0.432001
alfaroi (n=2)	opacus (n=2)	2.4	0.121335	0.432001
alfaroi (n=2)	pallens (n=2)	0	1	1
alfaroi (n=2)	pallensclade (n=1)	1.5	0.220671	0.432001
alfaroi (n=2)	pallidoides (n=3)	0.333333	0.563703	0.689418
alfaroi (n=2)	palta (n=2)	0	1	1
alfaroi (n=2)	pavonii (n=2)	2.4	0.121335	0.432001
alfaroi (n=2)	pellans (n=1)	1.5	0.220671	0.432001
alfaroi (n=2)	persimilis (n=4)	0.857143	0.354539	0.502582
alfaroi (n=2)	persimplex (n=1)	1.5	0.220671	0.432001
alfaroi (n=2)	pinellii (n=2)	2.4	0.121335	0.432001
alfaroi (n=2)	placidus (n=2)	2.4	0.121335	0.432001
alfaroi (n=2)	porrasi (n=1)	1.5	0.220671	0.432001
alfaroi (n=2)	pusillus (n=17)	0.864706	0.352425	0.502582
alfaroi (n=2)	ramiphilus (n=2)	2.4	0.121335	0.432001
alfaroi (n=2)	rohweri (n=1)	1.5	0.220671	0.432001
alfaroi (n=2)	serraticeps (n=1)	1.5	0.220671	0.432001
alfaroi (n=2)	setulifer (n=1)	1.5	0.220671	0.432001
alfaroi (n=2)	simillimus (n=1)	1.5	0.220671	0.432001
alfaroi (n=2)	sp18 (n=2)	2.4	0.121335	0.432001
alfaroi (n=2)	specularis (n=2)	2.4	0.121335	0.432001
alfaroi (n=2)	spinosus (n=6)	0	1	1
alfaroi (n=2)	spnov5 (n=1)	1.5	0.220671	0.432001
alfaroi (n=2)	texanus (n=2)	2.4	0.121335	0.432001
alfaroi (n=2)	umbraculatus (n=3)	0.333333	0.563703	0.689418
alfaroi (n=2)	unimaculatus (n=4)	3.42857	0.0640775	0.432001
alfaroi (n=2)	varians (n=2)	2.4	0.121335	0.432001
alfaroi (n=2)	wheeleri (n=1)	1.5	0.220671	0.432001
ang_clade (n=3)	angustus_clade (n=1)	1.8	0.179712	0.432001
ang_clade (n=3)	atratus (n=7)	0.116883	0.73244	0.820927
ang_clade (n=3)	auricomus (n=1)	1.8	0.179712	0.432001
ang_clade (n=3)	basalis (n=5)	0.555556	0.456057	0.604894
ang_clade (n=3)	betoi (n=2)	0.333333	0.563703	0.689418
ang_clade (n=3)	biguttatus (n=1)	0.2	0.654721	0.743349
ang_clade (n=3)	bimaculatus (n=1)	1.8	0.179712	0.432001
ang_clade (n=3)	borgmeieri (n=1)	0.2	0.654721	0.743349
ang_clade (n=3)	christopherseni (n=2)	0	1	1
ang_clade (n=3)	clypeatus (n=3)	0.428571	0.512691	0.652689
ang_clade (n=3)	cordatus (n=2)	0	1	1
ang_clade (n=3)	cordiae (n=1)	0.2	0.654721	0.743349
ang_clade (n=3)	crenaticeps (n=3)	0.428571	0.512691	0.652689
ang_clade (n=3)	cristatus (n=2)	0.333333	0.563703	0.689418
ang_clade (n=3)	decoloratus (n=2)	3	0.0832645	0.432001
ang_clade (n=3)	depressus (n=5)	0.0222222	0.881497	0.955793
ang_clade (n=3)	eduarduli (n=4)	0.5	0.4795	0.624847
ang_clade (n=3)	goniodontus (n=2)	0	1	1
ang_clade (n=3)	grandinosus (n=6)	0.266667	0.605577	0.735896
ang_clade (n=3)	hirsutus (n=2)	0.333333	0.563703	0.689418
ang_clade (n=3)	incertus (n=1)	0.2	0.654721	0.743349
ang_clade (n=3)	jamaicensis (n=2)	0.333333	0.563703	0.689418
ang_clade (n=3)	kukulcan (n=3)	0.428571	0.512691	0.652689
ang_clade (n=3)	laminatusclade (n=1)	0.2	0.654721	0.743349
ang_clade (n=3)	liepini (n=2)	0.333333	0.563703	0.689418
ang_clade (n=3)	maculatus (n=6)	0.0666667	0.796253	0.871093
ang_clade (n=3)	minutus (n=6)	0.266667	0.605577	0.735896
ang_clade (n=3)	nilpiei (n=1)	0.2	0.654721	0.743349
ang_clade (n=3)	notatus (n=1)	1.8	0.179712	0.432001
ang_clade (n=3)	opacus (n=2)	3	0.0832645	0.432001
ang_clade (n=3)	pallens (n=2)	0	1	1
ang_clade (n=3)	pallensclade (n=1)	0.2	0.654721	0.743349
ang_clade (n=3)	pallidoides (n=3)	0.047619	0.827259	0.900981
ang_clade (n=3)	palta (n=2)	0	1	1
ang_clade (n=3)	pavonii (n=2)	1.33333	0.248213	0.459322
ang_clade (n=3)	pellans (n=1)	0.2	0.654721	0.743349
ang_clade (n=3)	persimilis (n=4)	0.5	0.4795	0.624847
ang_clade (n=3)	persimplex (n=1)	0.2	0.654721	0.743349
ang_clade (n=3)	pinellii (n=2)	0.333333	0.563703	0.689418
ang_clade (n=3)	placidus (n=2)	0.333333	0.563703	0.689418
ang_clade (n=3)	porrasi (n=1)	0.2	0.654721	0.743349
ang_clade (n=3)	pusillus (n=17)	0.00280112	0.957791	1
ang_clade (n=3)	ramiphilus (n=2)	0.333333	0.563703	0.689418
ang_clade (n=3)	rohweri (n=1)	0.2	0.654721	0.743349
ang_clade (n=3)	serraticeps (n=1)	0.2	0.654721	0.743349
ang_clade (n=3)	setulifer (n=1)	0.2	0.654721	0.743349
ang_clade (n=3)	simillimus (n=1)	0.2	0.654721	0.743349
ang_clade (n=3)	sp18 (n=2)	1.33333	0.248213	0.459322
ang_clade (n=3)	specularis (n=2)	0.333333	0.563703	0.689418
ang_clade (n=3)	spinosus (n=6)	0.266667	0.605577	0.735896
ang_clade (n=3)	spnov5 (n=1)	0.2	0.654721	0.743349
ang_clade (n=3)	texanus (n=2)	1.33333	0.248213	0.459322
ang_clade (n=3)	umbraculatus (n=3)	0.047619	0.827259	0.900981
ang_clade (n=3)	unimaculatus (n=4)	0.5	0.4795	0.624847
ang_clade (n=3)	varians (n=2)	1.33333	0.248213	0.459322
ang_clade (n=3)	wheeleri (n=1)	0.2	0.654721	0.743349
angustus_clade (n=1)	atratus (n=7)	2.33333	0.12663	0.432001
angustus_clade (n=1)	auricomus (n=1)	1	0.317311	0.459322
angustus_clade (n=1)	basalis (n=5)	2.14286	0.143235	0.432001
angustus_clade (n=1)	betoi (n=2)	1.5	0.220671	0.432001
angustus_clade (n=1)	biguttatus (n=1)	1	0.317311	0.459322
angustus_clade (n=1)	bimaculatus (n=1)	1	0.317311	0.459322
angustus_clade (n=1)	borgmeieri (n=1)	1	0.317311	0.459322
angustus_clade (n=1)	christopherseni (n=2)	1.5	0.220671	0.432001
angustus_clade (n=1)	clypeatus (n=3)	1.8	0.179712	0.432001
angustus_clade (n=1)	cordatus (n=2)	1.5	0.220671	0.432001
angustus_clade (n=1)	cordiae (n=1)	1	0.317311	0.459322
angustus_clade (n=1)	crenaticeps (n=3)	1.8	0.179712	0.432001
angustus_clade (n=1)	cristatus (n=2)	1.5	0.220671	0.432001
angustus_clade (n=1)	decoloratus (n=2)	1.5	0.220671	0.432001
angustus_clade (n=1)	depressus (n=5)	2.14286	0.143235	0.432001
angustus_clade (n=1)	eduarduli (n=4)	2	0.157299	0.432001
angustus_clade (n=1)	goniodontus (n=2)	1.5	0.220671	0.432001
angustus_clade (n=1)	grandinosus (n=6)	2.25	0.133614	0.432001
angustus_clade (n=1)	hirsutus (n=2)	1.5	0.220671	0.432001
angustus_clade (n=1)	incertus (n=1)	1	0.317311	0.459322
angustus_clade (n=1)	jamaicensis (n=2)	1.5	0.220671	0.432001
angustus_clade (n=1)	kukulcan (n=3)	1.8	0.179712	0.432001
angustus_clade (n=1)	laminatusclade (n=1)	1	0.317311	0.459322
angustus_clade (n=1)	liepini (n=2)	1.5	0.220671	0.432001
angustus_clade (n=1)	maculatus (n=6)	2.25	0.133614	0.432001
angustus_clade (n=1)	minutus (n=6)	2.25	0.133614	0.432001
angustus_clade (n=1)	nilpiei (n=1)	1	0.317311	0.459322
angustus_clade (n=1)	notatus (n=1)	1	0.317311	0.459322
angustus_clade (n=1)	opacus (n=2)	1.5	0.220671	0.432001
angustus_clade (n=1)	pallens (n=2)	1.5	0.220671	0.432001
angustus_clade (n=1)	pallensclade (n=1)	1	0.317311	0.459322
angustus_clade (n=1)	pallidoides (n=3)	1.8	0.179712	0.432001
angustus_clade (n=1)	palta (n=2)	1.5	0.220671	0.432001
angustus_clade (n=1)	pavonii (n=2)	1.5	0.220671	0.432001
angustus_clade (n=1)	pellans (n=1)	1	0.317311	0.459322
angustus_clade (n=1)	persimilis (n=4)	2	0.157299	0.432001
angustus_clade (n=1)	persimplex (n=1)	1	0.317311	0.459322
angustus_clade (n=1)	pinellii (n=2)	1.5	0.220671	0.432001
angustus_clade (n=1)	placidus (n=2)	1.5	0.220671	0.432001
angustus_clade (n=1)	porrasi (n=1)	1	0.317311	0.459322
angustus_clade (n=1)	pusillus (n=17)	2.68421	0.101347	0.432001
angustus_clade (n=1)	ramiphilus (n=2)	1.5	0.220671	0.432001
angustus_clade (n=1)	rohweri (n=1)	1	0.317311	0.459322
angustus_clade (n=1)	serraticeps (n=1)	1	0.317311	0.459322
angustus_clade (n=1)	setulifer (n=1)	1	0.317311	0.459322
angustus_clade (n=1)	simillimus (n=1)	1	0.317311	0.459322
angustus_clade (n=1)	sp18 (n=2)	1.5	0.220671	0.432001
angustus_clade (n=1)	specularis (n=2)	1.5	0.220671	0.432001
angustus_clade (n=1)	spinosus (n=6)	2.25	0.133614	0.432001
angustus_clade (n=1)	spnov5 (n=1)	1	0.317311	0.459322
angustus_clade (n=1)	texanus (n=2)	1.5	0.220671	0.432001
angustus_clade (n=1)	umbraculatus (n=3)	1.8	0.179712	0.432001
angustus_clade (n=1)	unimaculatus (n=4)	2	0.157299	0.432001
angustus_clade (n=1)	varians (n=2)	1.5	0.220671	0.432001
angustus_clade (n=1)	wheeleri (n=1)	1	0.317311	0.459322
atratus (n=7)	auricomus (n=1)	2.33333	0.12663	0.432001
atratus (n=7)	basalis (n=5)	1.11429	0.291152	0.459322
atratus (n=7)	betoi (n=2)	0.0857143	0.769698	0.848552
atratus (n=7)	biguttatus (n=1)	0.428571	0.512691	0.652689
atratus (n=7)	bimaculatus (n=1)	0.428571	0.512691	0.652689
atratus (n=7)	borgmeieri (n=1)	1.19048	0.275234	0.459322
atratus (n=7)	christopherseni (n=2)	0	1	1
atratus (n=7)	clypeatus (n=3)	0.324675	0.568811	0.694673
atratus (n=7)	cordatus (n=2)	0	1	1
atratus (n=7)	cordiae (n=1)	0.428571	0.512691	0.652689
atratus (n=7)	crenaticeps (n=3)	3.75325	0.052705	0.432001
atratus (n=7)	cristatus (n=2)	3.08571	0.0789826	0.432001
atratus (n=7)	decoloratus (n=2)	4.2	0.040424
atratus (n=7)	depressus (n=5)	0.00659341	0.935283	1
atratus (n=7)	eduarduli (n=4)	0.321429	0.57075	0.696543
atratus (n=7)	goniodontus (n=2)	0.0857143	0.769698	0.848552
atratus (n=7)	grandinosus (n=6)	0.0816327	0.775097	0.853405
atratus (n=7)	hirsutus (n=2)	2.14286	0.143235	0.432001
atratus (n=7)	incertus (n=1)	0.428571	0.512691	0.652689
atratus (n=7)	jamaicensis (n=2)	0.342857	0.558185	0.689418
atratus (n=7)	kukulcan (n=3)	0.324675	0.568811	0.694673
atratus (n=7)	laminatusclade (n=1)	0.428571	0.512691	0.652689
atratus (n=7)	liepini (n=2)	0.771429	0.379775	0.526577
atratus (n=7)	maculatus (n=6)	0.183673	0.668235	0.757687
atratus (n=7)	minutus (n=6)	0.734694	0.391366	0.540458
atratus (n=7)	nilpiei (n=1)	1.19048	0.275234	0.459322
atratus (n=7)	notatus (n=1)	2.33333	0.12663	0.432001
atratus (n=7)	opacus (n=2)	0.771429	0.379775	0.526577
atratus (n=7)	pallens (n=2)	0.0857143	0.769698	0.848552
atratus (n=7)	pallensclade (n=1)	1.19048	0.275234	0.459322
atratus (n=7)	pallidoides (n=3)	0.116883	0.73244	0.820927
atratus (n=7)	palta (n=2)	0	1	1
atratus (n=7)	pavonii (n=2)	4.2	0.040424
atratus (n=7)	pellans (n=1)	0.428571	0.512691	0.652689
atratus (n=7)	persimilis (n=4)	1.75	0.185877	0.432001
atratus (n=7)	persimplex (n=1)	2.33333	0.12663	0.432001
atratus (n=7)	pinellii (n=2)	3.08571	0.0789826	0.432001
atratus (n=7)	placidus (n=2)	2.14286	0.143235	0.432001
atratus (n=7)	porrasi (n=1)	1.19048	0.275234	0.459322
atratus (n=7)	pusillus (n=17)	0.291429	0.589307	0.718165
atratus (n=7)	ramiphilus (n=2)	0.771429	0.379775	0.526577
atratus (n=7)	rohweri (n=1)	0.428571	0.512691	0.652689
atratus (n=7)	serraticeps (n=1)	1.19048	0.275234	0.459322
atratus (n=7)	setulifer (n=1)	0.047619	0.827259	0.900981
atratus (n=7)	simillimus (n=1)	0.428571	0.512691	0.652689
atratus (n=7)	sp18 (n=2)	1.37143	0.241567	0.459322
atratus (n=7)	specularis (n=2)	0.771429	0.379775	0.526577
atratus (n=7)	spinosus (n=6)	0.183673	0.668235	0.757687
atratus (n=7)	spnov5 (n=1)	2.33333	0.12663	0.432001
atratus (n=7)	texanus (n=2)	0.771429	0.379775	0.526577
atratus (n=7)	umbraculatus (n=3)	1.05195	0.305059	0.459322
atratus (n=7)	unimaculatus (n=4)	2.28571	0.13057	0.432001
atratus (n=7)	varians (n=2)	2.14286	0.143235	0.432001
atratus (n=7)	wheeleri (n=1)	0.047619	0.827259	0.900981
auricomus (n=1)	basalis (n=5)	2.14286	0.143235	0.432001
auricomus (n=1)	betoi (n=2)	1.5	0.220671	0.432001
auricomus (n=1)	biguttatus (n=1)	1	0.317311	0.459322
auricomus (n=1)	bimaculatus (n=1)	1	0.317311	0.459322
auricomus (n=1)	borgmeieri (n=1)	1	0.317311	0.459322
auricomus (n=1)	christopherseni (n=2)	1.5	0.220671	0.432001
auricomus (n=1)	clypeatus (n=3)	1.8	0.179712	0.432001
auricomus (n=1)	cordatus (n=2)	1.5	0.220671	0.432001
auricomus (n=1)	cordiae (n=1)	1	0.317311	0.459322
auricomus (n=1)	crenaticeps (n=3)	1.8	0.179712	0.432001
auricomus (n=1)	cristatus (n=2)	1.5	0.220671	0.432001
auricomus (n=1)	decoloratus (n=2)	1.5	0.220671	0.432001
auricomus (n=1)	depressus (n=5)	0.771429	0.379775	0.526577
auricomus (n=1)	eduarduli (n=4)	2	0.157299	0.432001
auricomus (n=1)	goniodontus (n=2)	1.5	0.220671	0.432001
auricomus (n=1)	grandinosus (n=6)	2.25	0.133614	0.432001
auricomus (n=1)	hirsutus (n=2)	1.5	0.220671	0.432001
auricomus (n=1)	incertus (n=1)	1	0.317311	0.459322
auricomus (n=1)	jamaicensis (n=2)	1.5	0.220671	0.432001
auricomus (n=1)	kukulcan (n=3)	1.8	0.179712	0.432001
auricomus (n=1)	laminatusclade (n=1)	1	0.317311	0.459322
auricomus (n=1)	liepini (n=2)	1.5	0.220671	0.432001
auricomus (n=1)	maculatus (n=6)	2.25	0.133614	0.432001
auricomus (n=1)	minutus (n=6)	2.25	0.133614	0.432001
auricomus (n=1)	nilpiei (n=1)	1	0.317311	0.459322
auricomus (n=1)	notatus (n=1)	1	0.317311	0.459322
auricomus (n=1)	opacus (n=2)	1.5	0.220671	0.432001
auricomus (n=1)	pallens (n=2)	1.5	0.220671	0.432001
auricomus (n=1)	pallensclade (n=1)	1	0.317311	0.459322
auricomus (n=1)	pallidoides (n=3)	1.8	0.179712	0.432001
auricomus (n=1)	palta (n=2)	1.5	0.220671	0.432001
auricomus (n=1)	pavonii (n=2)	0	1	1
auricomus (n=1)	pellans (n=1)	1	0.317311	0.459322
auricomus (n=1)	persimilis (n=4)	0.5	0.4795	0.624847
auricomus (n=1)	persimplex (n=1)	1	0.317311	0.459322
auricomus (n=1)	pinellii (n=2)	1.5	0.220671	0.432001
auricomus (n=1)	placidus (n=2)	1.5	0.220671	0.432001
auricomus (n=1)	porrasi (n=1)	1	0.317311	0.459322
auricomus (n=1)	pusillus (n=17)	2.68421	0.101347	0.432001
auricomus (n=1)	ramiphilus (n=2)	1.5	0.220671	0.432001
auricomus (n=1)	rohweri (n=1)	1	0.317311	0.459322
auricomus (n=1)	serraticeps (n=1)	1	0.317311	0.459322
auricomus (n=1)	setulifer (n=1)	1	0.317311	0.459322
auricomus (n=1)	simillimus (n=1)	1	0.317311	0.459322
auricomus (n=1)	sp18 (n=2)	1.5	0.220671	0.432001
auricomus (n=1)	specularis (n=2)	1.5	0.220671	0.432001
auricomus (n=1)	spinosus (n=6)	2.25	0.133614	0.432001
auricomus (n=1)	spnov5 (n=1)	1	0.317311	0.459322
auricomus (n=1)	texanus (n=2)	1.5	0.220671	0.432001
auricomus (n=1)	umbraculatus (n=3)	1.8	0.179712	0.432001
auricomus (n=1)	unimaculatus (n=4)	2	0.157299	0.432001
auricomus (n=1)	varians (n=2)	1.5	0.220671	0.432001
auricomus (n=1)	wheeleri (n=1)	1	0.317311	0.459322
basalis (n=5)	betoi (n=2)	3.75	0.0528075	0.432001
basalis (n=5)	biguttatus (n=1)	2.14286	0.143235	0.432001
basalis (n=5)	bimaculatus (n=1)	2.14286	0.143235	0.432001
basalis (n=5)	borgmeieri (n=1)	0.771429	0.379775	0.526577
basalis (n=5)	christopherseni (n=2)	3.75	0.0528075	0.432001
basalis (n=5)	clypeatus (n=3)	1.08889	0.296718	0.459322
basalis (n=5)	cordatus (n=2)	1.35	0.245278	0.459322
basalis (n=5)	cordiae (n=1)	2.14286	0.143235	0.432001
basalis (n=5)	crenaticeps (n=3)	2.68889	0.10105	0.432001
basalis (n=5)	cristatus (n=2)	1.35	0.245278	0.459322
basalis (n=5)	decoloratus (n=2)	3.75	0.0528075	0.432001
basalis (n=5)	depressus (n=5)	0.883636	0.347208	0.500904
basalis (n=5)	eduarduli (n=4)	6	0.0143059
basalis (n=5)	goniodontus (n=2)	0.6	0.438578	0.582162
basalis (n=5)	grandinosus (n=6)	1.2	0.273322	0.459322
basalis (n=5)	hirsutus (n=2)	1.35	0.245278	0.459322
basalis (n=5)	incertus (n=1)	2.14286	0.143235	0.432001
basalis (n=5)	jamaicensis (n=2)	3.75	0.0528075	0.432001
basalis (n=5)	kukulcan (n=3)	5	0.0253473
basalis (n=5)	laminatusclade (n=1)	2.14286	0.143235	0.432001
basalis (n=5)	liepini (n=2)	0.15	0.698535	0.788387
basalis (n=5)	maculatus (n=6)	3.33333	0.0678892	0.432001
basalis (n=5)	minutus (n=6)	0.833333	0.36131	0.511757
basalis (n=5)	nilpiei (n=1)	0.771429	0.379775	0.526577
basalis (n=5)	notatus (n=1)	2.14286	0.143235	0.432001
basalis (n=5)	opacus (n=2)	3.75	0.0528075	0.432001
basalis (n=5)	pallens (n=2)	0.6	0.438578	0.582162
basalis (n=5)	pallensclade (n=1)	0.771429	0.379775	0.526577
basalis (n=5)	pallidoides (n=3)	1.8	0.179712	0.432001
basalis (n=5)	palta (n=2)	0.6	0.438578	0.582162
basalis (n=5)	pavonii (n=2)	2.4	0.121335	0.432001
basalis (n=5)	pellans (n=1)	0.0857143	0.769698	0.848552
basalis (n=5)	persimilis (n=4)	0.24	0.624206	0.743349
basalis (n=5)	persimplex (n=1)	0.771429	0.379775	0.526577
basalis (n=5)	pinellii (n=2)	1.35	0.245278	0.459322
basalis (n=5)	placidus (n=2)	1.35	0.245278	0.459322
basalis (n=5)	porrasi (n=1)	0.771429	0.379775	0.526577
basalis (n=5)	pusillus (n=17)	1.47468	0.224609	0.439206
basalis (n=5)	ramiphilus (n=2)	0.6	0.438578	0.582162
basalis (n=5)	rohweri (n=1)	2.14286	0.143235	0.432001
basalis (n=5)	serraticeps (n=1)	0.771429	0.379775	0.526577
basalis (n=5)	setulifer (n=1)	0.0857143	0.769698	0.848552
basalis (n=5)	simillimus (n=1)	2.14286	0.143235	0.432001
basalis (n=5)	sp18 (n=2)	3.75	0.0528075	0.432001
basalis (n=5)	specularis (n=2)	0.6	0.438578	0.582162
basalis (n=5)	spinosus (n=6)	2.13333	0.144127	0.432001
basalis (n=5)	spnov5 (n=1)	0.771429	0.379775	0.526577
basalis (n=5)	texanus (n=2)	3.75	0.0528075	0.432001
basalis (n=5)	umbraculatus (n=3)	0.0222222	0.881497	0.955793
basalis (n=5)	unimaculatus (n=4)	0.96	0.327187	0.472818
basalis (n=5)	varians (n=2)	3.75	0.0528075	0.432001
basalis (n=5)	wheeleri (n=1)	0.0857143	0.769698	0.848552
betoi (n=2)	biguttatus (n=1)	1.5	0.220671	0.432001
betoi (n=2)	bimaculatus (n=1)	1.5	0.220671	0.432001
betoi (n=2)	borgmeieri (n=1)	1.5	0.220671	0.432001
betoi (n=2)	christopherseni (n=2)	0	1	1
betoi (n=2)	clypeatus (n=3)	0.333333	0.563703	0.689418
betoi (n=2)	cordatus (n=2)	0.6	0.438578	0.582162
betoi (n=2)	cordiae (n=1)	1.5	0.220671	0.432001
betoi (n=2)	crenaticeps (n=3)	3	0.0832645	0.432001
betoi (n=2)	cristatus (n=2)	2.4	0.121335	0.432001
betoi (n=2)	decoloratus (n=2)	2.4	0.121335	0.432001
betoi (n=2)	depressus (n=5)	0.15	0.698535	0.788387
betoi (n=2)	eduarduli (n=4)	0.214286	0.643429	0.743349
betoi (n=2)	goniodontus (n=2)	0.6	0.438578	0.582162
betoi (n=2)	grandinosus (n=6)	0	1	1
betoi (n=2)	hirsutus (n=2)	2.4	0.121335	0.432001
betoi (n=2)	incertus (n=1)	1.5	0.220671	0.432001
betoi (n=2)	jamaicensis (n=2)	2.4	0.121335	0.432001
betoi (n=2)	kukulcan (n=3)	3	0.0832645	0.432001
betoi (n=2)	laminatusclade (n=1)	1.5	0.220671	0.432001
betoi (n=2)	liepini (n=2)	2.4	0.121335	0.432001
betoi (n=2)	maculatus (n=6)	0.444444	0.504985	0.649646
betoi (n=2)	minutus (n=6)	1.77778	0.182422	0.432001
betoi (n=2)	nilpiei (n=1)	1.5	0.220671	0.432001
betoi (n=2)	notatus (n=1)	1.5	0.220671	0.432001
betoi (n=2)	opacus (n=2)	2.4	0.121335	0.432001
betoi (n=2)	pallens (n=2)	0	1	1
betoi (n=2)	pallensclade (n=1)	1.5	0.220671	0.432001
betoi (n=2)	pallidoides (n=3)	0.333333	0.563703	0.689418
betoi (n=2)	palta (n=2)	0	1	1
betoi (n=2)	pavonii (n=2)	2.4	0.121335	0.432001
betoi (n=2)	pellans (n=1)	1.5	0.220671	0.432001
betoi (n=2)	persimilis (n=4)	0.857143	0.354539	0.502582
betoi (n=2)	persimplex (n=1)	1.5	0.220671	0.432001
betoi (n=2)	pinellii (n=2)	2.4	0.121335	0.432001
betoi (n=2)	placidus (n=2)	2.4	0.121335	0.432001
betoi (n=2)	porrasi (n=1)	1.5	0.220671	0.432001
betoi (n=2)	pusillus (n=17)	0.864706	0.352425	0.502582
betoi (n=2)	ramiphilus (n=2)	2.4	0.121335	0.432001
betoi (n=2)	rohweri (n=1)	1.5	0.220671	0.432001
betoi (n=2)	serraticeps (n=1)	1.5	0.220671	0.432001
betoi (n=2)	setulifer (n=1)	1.5	0.220671	0.432001
betoi (n=2)	simillimus (n=1)	1.5	0.220671	0.432001
betoi (n=2)	sp18 (n=2)	2.4	0.121335	0.432001
betoi (n=2)	specularis (n=2)	2.4	0.121335	0.432001
betoi (n=2)	spinosus (n=6)	0	1	1
betoi (n=2)	spnov5 (n=1)	1.5	0.220671	0.432001
betoi (n=2)	texanus (n=2)	2.4	0.121335	0.432001
betoi (n=2)	umbraculatus (n=3)	0.333333	0.563703	0.689418
betoi (n=2)	unimaculatus (n=4)	3.42857	0.0640775	0.432001
betoi (n=2)	varians (n=2)	2.4	0.121335	0.432001
betoi (n=2)	wheeleri (n=1)	1.5	0.220671	0.432001
biguttatus (n=1)	bimaculatus (n=1)	1	0.317311	0.459322
biguttatus (n=1)	borgmeieri (n=1)	1	0.317311	0.459322
biguttatus (n=1)	christopherseni (n=2)	1.5	0.220671	0.432001
biguttatus (n=1)	clypeatus (n=3)	0.2	0.654721	0.743349
biguttatus (n=1)	cordatus (n=2)	1.5	0.220671	0.432001
biguttatus (n=1)	cordiae (n=1)	1	0.317311	0.459322
biguttatus (n=1)	crenaticeps (n=3)	1.8	0.179712	0.432001
biguttatus (n=1)	cristatus (n=2)	1.5	0.220671	0.432001
biguttatus (n=1)	decoloratus (n=2)	1.5	0.220671	0.432001
biguttatus (n=1)	depressus (n=5)	0.0857143	0.769698	0.848552
biguttatus (n=1)	eduarduli (n=4)	0.5	0.4795	0.624847
biguttatus (n=1)	goniodontus (n=2)	1.5	0.220671	0.432001
biguttatus (n=1)	grandinosus (n=6)	0.25	0.617075	0.740923
biguttatus (n=1)	hirsutus (n=2)	1.5	0.220671	0.432001
biguttatus (n=1)	incertus (n=1)	1	0.317311	0.459322
biguttatus (n=1)	jamaicensis (n=2)	0	1	1
biguttatus (n=1)	kukulcan (n=3)	0.2	0.654721	0.743349
biguttatus (n=1)	laminatusclade (n=1)	1	0.317311	0.459322
biguttatus (n=1)	liepini (n=2)	1.5	0.220671	0.432001
biguttatus (n=1)	maculatus (n=6)	1	0.317311	0.459322
biguttatus (n=1)	minutus (n=6)	1	0.317311	0.459322
biguttatus (n=1)	nilpiei (n=1)	1	0.317311	0.459322
biguttatus (n=1)	notatus (n=1)	1	0.317311	0.459322
biguttatus (n=1)	opacus (n=2)	1.5	0.220671	0.432001
biguttatus (n=1)	pallens (n=2)	1.5	0.220671	0.432001
biguttatus (n=1)	pallensclade (n=1)	1	0.317311	0.459322
biguttatus (n=1)	pallidoides (n=3)	0.2	0.654721	0.743349
biguttatus (n=1)	palta (n=2)	0	1	1
biguttatus (n=1)	pavonii (n=2)	1.5	0.220671	0.432001
biguttatus (n=1)	pellans (n=1)	1	0.317311	0.459322
biguttatus (n=1)	persimilis (n=4)	2	0.157299	0.432001
biguttatus (n=1)	persimplex (n=1)	1	0.317311	0.459322
biguttatus (n=1)	pinellii (n=2)	1.5	0.220671	0.432001
biguttatus (n=1)	placidus (n=2)	1.5	0.220671	0.432001
biguttatus (n=1)	porrasi (n=1)	1	0.317311	0.459322
biguttatus (n=1)	pusillus (n=17)	0.752322	0.385742	0.533122
biguttatus (n=1)	ramiphilus (n=2)	1.5	0.220671	0.432001
biguttatus (n=1)	rohweri (n=1)	1	0.317311	0.459322
biguttatus (n=1)	serraticeps (n=1)	1	0.317311	0.459322
biguttatus (n=1)	setulifer (n=1)	1	0.317311	0.459322
biguttatus (n=1)	simillimus (n=1)	1	0.317311	0.459322
biguttatus (n=1)	sp18 (n=2)	0	1	1
biguttatus (n=1)	specularis (n=2)	1.5	0.220671	0.432001
biguttatus (n=1)	spinosus (n=6)	0	1	1
biguttatus (n=1)	spnov5 (n=1)	1	0.317311	0.459322
biguttatus (n=1)	texanus (n=2)	1.5	0.220671	0.432001
biguttatus (n=1)	umbraculatus (n=3)	0.2	0.654721	0.743349
biguttatus (n=1)	unimaculatus (n=4)	2	0.157299	0.432001
biguttatus (n=1)	varians (n=2)	0	1	1
biguttatus (n=1)	wheeleri (n=1)	1	0.317311	0.459322
bimaculatus (n=1)	borgmeieri (n=1)	1	0.317311	0.459322
bimaculatus (n=1)	christopherseni (n=2)	1.5	0.220671	0.432001
bimaculatus (n=1)	clypeatus (n=3)	0.2	0.654721	0.743349
bimaculatus (n=1)	cordatus (n=2)	1.5	0.220671	0.432001
bimaculatus (n=1)	cordiae (n=1)	1	0.317311	0.459322
bimaculatus (n=1)	crenaticeps (n=3)	1.8	0.179712	0.432001
bimaculatus (n=1)	cristatus (n=2)	1.5	0.220671	0.432001
bimaculatus (n=1)	decoloratus (n=2)	1.5	0.220671	0.432001
bimaculatus (n=1)	depressus (n=5)	2.14286	0.143235	0.432001
bimaculatus (n=1)	eduarduli (n=4)	0.5	0.4795	0.624847
bimaculatus (n=1)	goniodontus (n=2)	1.5	0.220671	0.432001
bimaculatus (n=1)	grandinosus (n=6)	0.25	0.617075	0.740923
bimaculatus (n=1)	hirsutus (n=2)	1.5	0.220671	0.432001
bimaculatus (n=1)	incertus (n=1)	1	0.317311	0.459322
bimaculatus (n=1)	jamaicensis (n=2)	1.5	0.220671	0.432001
bimaculatus (n=1)	kukulcan (n=3)	1.8	0.179712	0.432001
bimaculatus (n=1)	laminatusclade (n=1)	1	0.317311	0.459322
bimaculatus (n=1)	liepini (n=2)	1.5	0.220671	0.432001
bimaculatus (n=1)	maculatus (n=6)	1	0.317311	0.459322
bimaculatus (n=1)	minutus (n=6)	2.25	0.133614	0.432001
bimaculatus (n=1)	nilpiei (n=1)	1	0.317311	0.459322
bimaculatus (n=1)	notatus (n=1)	1	0.317311	0.459322
bimaculatus (n=1)	opacus (n=2)	1.5	0.220671	0.432001
bimaculatus (n=1)	pallens (n=2)	1.5	0.220671	0.432001
bimaculatus (n=1)	pallensclade (n=1)	1	0.317311	0.459322
bimaculatus (n=1)	pallidoides (n=3)	0.2	0.654721	0.743349
bimaculatus (n=1)	palta (n=2)	1.5	0.220671	0.432001
bimaculatus (n=1)	pavonii (n=2)	1.5	0.220671	0.432001
bimaculatus (n=1)	pellans (n=1)	1	0.317311	0.459322
bimaculatus (n=1)	persimilis (n=4)	2	0.157299	0.432001
bimaculatus (n=1)	persimplex (n=1)	1	0.317311	0.459322
bimaculatus (n=1)	pinellii (n=2)	1.5	0.220671	0.432001
bimaculatus (n=1)	placidus (n=2)	1.5	0.220671	0.432001
bimaculatus (n=1)	porrasi (n=1)	1	0.317311	0.459322
bimaculatus (n=1)	pusillus (n=17)	1.12384	0.289093	0.459322
bimaculatus (n=1)	ramiphilus (n=2)	1.5	0.220671	0.432001
bimaculatus (n=1)	rohweri (n=1)	1	0.317311	0.459322
bimaculatus (n=1)	serraticeps (n=1)	1	0.317311	0.459322
bimaculatus (n=1)	setulifer (n=1)	1	0.317311	0.459322
bimaculatus (n=1)	simillimus (n=1)	1	0.317311	0.459322
bimaculatus (n=1)	sp18 (n=2)	0	1	1
bimaculatus (n=1)	specularis (n=2)	1.5	0.220671	0.432001
bimaculatus (n=1)	spinosus (n=6)	0.25	0.617075	0.740923
bimaculatus (n=1)	spnov5 (n=1)	1	0.317311	0.459322
bimaculatus (n=1)	texanus (n=2)	0	1	1
bimaculatus (n=1)	umbraculatus (n=3)	0.2	0.654721	0.743349
bimaculatus (n=1)	unimaculatus (n=4)	2	0.157299	0.432001
bimaculatus (n=1)	varians (n=2)	0	1	1
bimaculatus (n=1)	wheeleri (n=1)	1	0.317311	0.459322
borgmeieri (n=1)	christopherseni (n=2)	1.5	0.220671	0.432001
borgmeieri (n=1)	clypeatus (n=3)	0.2	0.654721	0.743349
borgmeieri (n=1)	cordatus (n=2)	1.5	0.220671	0.432001
borgmeieri (n=1)	cordiae (n=1)	1	0.317311	0.459322
borgmeieri (n=1)	crenaticeps (n=3)	1.8	0.179712	0.432001
borgmeieri (n=1)	cristatus (n=2)	0	1	1
borgmeieri (n=1)	decoloratus (n=2)	1.5	0.220671	0.432001
borgmeieri (n=1)	depressus (n=5)	0.771429	0.379775	0.526577
borgmeieri (n=1)	eduarduli (n=4)	2	0.157299	0.432001
borgmeieri (n=1)	goniodontus (n=2)	1.5	0.220671	0.432001
borgmeieri (n=1)	grandinosus (n=6)	1	0.317311	0.459322
borgmeieri (n=1)	hirsutus (n=2)	1.5	0.220671	0.432001
borgmeieri (n=1)	incertus (n=1)	1	0.317311	0.459322
borgmeieri (n=1)	jamaicensis (n=2)	1.5	0.220671	0.432001
borgmeieri (n=1)	kukulcan (n=3)	1.8	0.179712	0.432001
borgmeieri (n=1)	laminatusclade (n=1)	1	0.317311	0.459322
borgmeieri (n=1)	liepini (n=2)	1.5	0.220671	0.432001
borgmeieri (n=1)	maculatus (n=6)	2.25	0.133614	0.432001
borgmeieri (n=1)	minutus (n=6)	1	0.317311	0.459322
borgmeieri (n=1)	nilpiei (n=1)	1	0.317311	0.459322
borgmeieri (n=1)	notatus (n=1)	1	0.317311	0.459322
borgmeieri (n=1)	opacus (n=2)	1.5	0.220671	0.432001
borgmeieri (n=1)	pallens (n=2)	1.5	0.220671	0.432001
borgmeieri (n=1)	pallensclade (n=1)	1	0.317311	0.459322
borgmeieri (n=1)	pallidoides (n=3)	1.8	0.179712	0.432001
borgmeieri (n=1)	palta (n=2)	1.5	0.220671	0.432001
borgmeieri (n=1)	pavonii (n=2)	1.5	0.220671	0.432001
borgmeieri (n=1)	pellans (n=1)	1	0.317311	0.459322
borgmeieri (n=1)	persimilis (n=4)	0	1	1
borgmeieri (n=1)	persimplex (n=1)	1	0.317311	0.459322
borgmeieri (n=1)	pinellii (n=2)	1.5	0.220671	0.432001
borgmeieri (n=1)	placidus (n=2)	0	1	1
borgmeieri (n=1)	porrasi (n=1)	1	0.317311	0.459322
borgmeieri (n=1)	pusillus (n=17)	0.752322	0.385742	0.533122
borgmeieri (n=1)	ramiphilus (n=2)	0	1	1
borgmeieri (n=1)	rohweri (n=1)	1	0.317311	0.459322
borgmeieri (n=1)	serraticeps (n=1)	1	0.317311	0.459322
borgmeieri (n=1)	setulifer (n=1)	1	0.317311	0.459322
borgmeieri (n=1)	simillimus (n=1)	1	0.317311	0.459322
borgmeieri (n=1)	sp18 (n=2)	1.5	0.220671	0.432001
borgmeieri (n=1)	specularis (n=2)	0	1	1
borgmeieri (n=1)	spinosus (n=6)	1	0.317311	0.459322
borgmeieri (n=1)	spnov5 (n=1)	1	0.317311	0.459322
borgmeieri (n=1)	texanus (n=2)	1.5	0.220671	0.432001
borgmeieri (n=1)	umbraculatus (n=3)	0.2	0.654721	0.743349
borgmeieri (n=1)	unimaculatus (n=4)	0.5	0.4795	0.624847
borgmeieri (n=1)	varians (n=2)	1.5	0.220671	0.432001
borgmeieri (n=1)	wheeleri (n=1)	1	0.317311	0.459322
christopherseni (n=2)	clypeatus (n=3)	0.333333	0.563703	0.689418
christopherseni (n=2)	cordatus (n=2)	0.6	0.438578	0.582162
christopherseni (n=2)	cordiae (n=1)	1.5	0.220671	0.432001
christopherseni (n=2)	crenaticeps (n=3)	3	0.0832645	0.432001
christopherseni (n=2)	cristatus (n=2)	2.4	0.121335	0.432001
christopherseni (n=2)	decoloratus (n=2)	2.4	0.121335	0.432001
christopherseni (n=2)	depressus (n=5)	0.15	0.698535	0.788387
christopherseni (n=2)	eduarduli (n=4)	0.214286	0.643429	0.743349
christopherseni (n=2)	goniodontus (n=2)	0.6	0.438578	0.582162
christopherseni (n=2)	grandinosus (n=6)	0.111111	0.738883	0.820927
christopherseni (n=2)	hirsutus (n=2)	2.4	0.121335	0.432001
christopherseni (n=2)	incertus (n=1)	1.5	0.220671	0.432001
christopherseni (n=2)	jamaicensis (n=2)	2.4	0.121335	0.432001
christopherseni (n=2)	kukulcan (n=3)	0.333333	0.563703	0.689418
christopherseni (n=2)	laminatusclade (n=1)	1.5	0.220671	0.432001
christopherseni (n=2)	liepini (n=2)	0.6	0.438578	0.582162
christopherseni (n=2)	maculatus (n=6)	0.444444	0.504985	0.649646
christopherseni (n=2)	minutus (n=6)	1.77778	0.182422	0.432001
christopherseni (n=2)	nilpiei (n=1)	1.5	0.220671	0.432001
christopherseni (n=2)	notatus (n=1)	1.5	0.220671	0.432001
christopherseni (n=2)	opacus (n=2)	2.4	0.121335	0.432001
christopherseni (n=2)	pallens (n=2)	0	1	1
christopherseni (n=2)	pallensclade (n=1)	1.5	0.220671	0.432001
christopherseni (n=2)	pallidoides (n=3)	0.333333	0.563703	0.689418
christopherseni (n=2)	palta (n=2)	0	1	1
christopherseni (n=2)	pavonii (n=2)	2.4	0.121335	0.432001
christopherseni (n=2)	pellans (n=1)	1.5	0.220671	0.432001
christopherseni (n=2)	persimilis (n=4)	0.857143	0.354539	0.502582
christopherseni (n=2)	persimplex (n=1)	1.5	0.220671	0.432001
christopherseni (n=2)	pinellii (n=2)	2.4	0.121335	0.432001
christopherseni (n=2)	placidus (n=2)	2.4	0.121335	0.432001
christopherseni (n=2)	porrasi (n=1)	1.5	0.220671	0.432001
christopherseni (n=2)	pusillus (n=17)	0.864706	0.352425	0.502582
christopherseni (n=2)	ramiphilus (n=2)	2.4	0.121335	0.432001
christopherseni (n=2)	rohweri (n=1)	1.5	0.220671	0.432001
christopherseni (n=2)	serraticeps (n=1)	1.5	0.220671	0.432001
christopherseni (n=2)	setulifer (n=1)	1.5	0.220671	0.432001
christopherseni (n=2)	simillimus (n=1)	1.5	0.220671	0.432001
christopherseni (n=2)	sp18 (n=2)	2.4	0.121335	0.432001
christopherseni (n=2)	specularis (n=2)	2.4	0.121335	0.432001
christopherseni (n=2)	spinosus (n=6)	0	1	1
christopherseni (n=2)	spnov5 (n=1)	1.5	0.220671	0.432001
christopherseni (n=2)	texanus (n=2)	2.4	0.121335	0.432001
christopherseni (n=2)	umbraculatus (n=3)	0.333333	0.563703	0.689418
christopherseni (n=2)	unimaculatus (n=4)	3.42857	0.0640775	0.432001
christopherseni (n=2)	varians (n=2)	2.4	0.121335	0.432001
christopherseni (n=2)	wheeleri (n=1)	1.5	0.220671	0.432001
clypeatus (n=3)	cordatus (n=2)	0.333333	0.563703	0.689418
clypeatus (n=3)	cordiae (n=1)	0.2	0.654721	0.743349
clypeatus (n=3)	crenaticeps (n=3)	2.33333	0.12663	0.432001
clypeatus (n=3)	cristatus (n=2)	1.33333	0.248213	0.459322
clypeatus (n=3)	decoloratus (n=2)	3	0.0832645	0.432001
clypeatus (n=3)	depressus (n=5)	0.0222222	0.881497	0.955793
clypeatus (n=3)	eduarduli (n=4)	0.125	0.723674	0.813538
clypeatus (n=3)	goniodontus (n=2)	0.333333	0.563703	0.689418
clypeatus (n=3)	grandinosus (n=6)	0.266667	0.605577	0.735896
clypeatus (n=3)	hirsutus (n=2)	0.333333	0.563703	0.689418
clypeatus (n=3)	incertus (n=1)	0.2	0.654721	0.743349
clypeatus (n=3)	jamaicensis (n=2)	0	1	1
clypeatus (n=3)	kukulcan (n=3)	0.047619	0.827259	0.900981
clypeatus (n=3)	laminatusclade (n=1)	0.2	0.654721	0.743349
clypeatus (n=3)	liepini (n=2)	0.333333	0.563703	0.689418
clypeatus (n=3)	maculatus (n=6)	0.0666667	0.796253	0.871093
clypeatus (n=3)	minutus (n=6)	0.6	0.438578	0.582162
clypeatus (n=3)	nilpiei (n=1)	0.2	0.654721	0.743349
clypeatus (n=3)	notatus (n=1)	1.8	0.179712	0.432001
clypeatus (n=3)	opacus (n=2)	0.333333	0.563703	0.689418
clypeatus (n=3)	pallens (n=2)	0.333333	0.563703	0.689418
clypeatus (n=3)	pallensclade (n=1)	0.2	0.654721	0.743349
clypeatus (n=3)	pallidoides (n=3)	0.047619	0.827259	0.900981
clypeatus (n=3)	palta (n=2)	0	1	1
clypeatus (n=3)	pavonii (n=2)	3	0.0832645	0.432001
clypeatus (n=3)	pellans (n=1)	0.2	0.654721	0.743349
clypeatus (n=3)	persimilis (n=4)	1.125	0.288844	0.459322
clypeatus (n=3)	persimplex (n=1)	1.8	0.179712	0.432001
clypeatus (n=3)	pinellii (n=2)	3	0.0832645	0.432001
clypeatus (n=3)	placidus (n=2)	0.333333	0.563703	0.689418
clypeatus (n=3)	porrasi (n=1)	0.2	0.654721	0.743349
clypeatus (n=3)	pusillus (n=17)	0.338936	0.560444	0.689418
clypeatus (n=3)	ramiphilus (n=2)	0.333333	0.563703	0.689418
clypeatus (n=3)	rohweri (n=1)	0.2	0.654721	0.743349
clypeatus (n=3)	serraticeps (n=1)	0.2	0.654721	0.743349
clypeatus (n=3)	setulifer (n=1)	0.2	0.654721	0.743349
clypeatus (n=3)	simillimus (n=1)	0.2	0.654721	0.743349
clypeatus (n=3)	sp18 (n=2)	0	1	1
clypeatus (n=3)	specularis (n=2)	0.333333	0.563703	0.689418
clypeatus (n=3)	spinosus (n=6)	0	1	1
clypeatus (n=3)	spnov5 (n=1)	1.8	0.179712	0.432001
clypeatus (n=3)	texanus (n=2)	0.333333	0.563703	0.689418
clypeatus (n=3)	umbraculatus (n=3)	0.428571	0.512691	0.652689
clypeatus (n=3)	unimaculatus (n=4)	0.5	0.4795	0.624847
clypeatus (n=3)	varians (n=2)	0.333333	0.563703	0.689418
clypeatus (n=3)	wheeleri (n=1)	0.2	0.654721	0.743349
cordatus (n=2)	cordiae (n=1)	1.5	0.220671	0.432001
cordatus (n=2)	crenaticeps (n=3)	3	0.0832645	0.432001
cordatus (n=2)	cristatus (n=2)	2.4	0.121335	0.432001
cordatus (n=2)	decoloratus (n=2)	2.4	0.121335	0.432001
cordatus (n=2)	depressus (n=5)	0.15	0.698535	0.788387
cordatus (n=2)	eduarduli (n=4)	0.857143	0.354539	0.502582
cordatus (n=2)	goniodontus (n=2)	0	1	1
cordatus (n=2)	grandinosus (n=6)	0.111111	0.738883	0.820927
cordatus (n=2)	hirsutus (n=2)	2.4	0.121335	0.432001
cordatus (n=2)	incertus (n=1)	1.5	0.220671	0.432001
cordatus (n=2)	jamaicensis (n=2)	2.4	0.121335	0.432001
cordatus (n=2)	kukulcan (n=3)	3	0.0832645	0.432001
cordatus (n=2)	laminatusclade (n=1)	1.5	0.220671	0.432001
cordatus (n=2)	liepini (n=2)	0.6	0.438578	0.582162
cordatus (n=2)	maculatus (n=6)	0	1	1
cordatus (n=2)	minutus (n=6)	0.111111	0.738883	0.820927
cordatus (n=2)	nilpiei (n=1)	1.5	0.220671	0.432001
cordatus (n=2)	notatus (n=1)	1.5	0.220671	0.432001
cordatus (n=2)	opacus (n=2)	2.4	0.121335	0.432001
cordatus (n=2)	pallens (n=2)	0	1	1
cordatus (n=2)	pallensclade (n=1)	1.5	0.220671	0.432001
cordatus (n=2)	pallidoides (n=3)	0	1	1
cordatus (n=2)	palta (n=2)	0	1	1
cordatus (n=2)	pavonii (n=2)	2.4	0.121335	0.432001
cordatus (n=2)	pellans (n=1)	1.5	0.220671	0.432001
cordatus (n=2)	persimilis (n=4)	0.857143	0.354539	0.502582
cordatus (n=2)	persimplex (n=1)	1.5	0.220671	0.432001
cordatus (n=2)	pinellii (n=2)	2.4	0.121335	0.432001
cordatus (n=2)	placidus (n=2)	2.4	0.121335	0.432001
cordatus (n=2)	porrasi (n=1)	1.5	0.220671	0.432001
cordatus (n=2)	pusillus (n=17)	0.0705882	0.790482	0.868667
cordatus (n=2)	ramiphilus (n=2)	2.4	0.121335	0.432001
cordatus (n=2)	rohweri (n=1)	1.5	0.220671	0.432001
cordatus (n=2)	serraticeps (n=1)	1.5	0.220671	0.432001
cordatus (n=2)	setulifer (n=1)	0	1	1
cordatus (n=2)	simillimus (n=1)	1.5	0.220671	0.432001
cordatus (n=2)	sp18 (n=2)	2.4	0.121335	0.432001
cordatus (n=2)	specularis (n=2)	2.4	0.121335	0.432001
cordatus (n=2)	spinosus (n=6)	0.111111	0.738883	0.820927
cordatus (n=2)	spnov5 (n=1)	1.5	0.220671	0.432001
cordatus (n=2)	texanus (n=2)	2.4	0.121335	0.432001
cordatus (n=2)	umbraculatus (n=3)	0.333333	0.563703	0.689418
cordatus (n=2)	unimaculatus (n=4)	3.42857	0.0640775	0.432001
cordatus (n=2)	varians (n=2)	2.4	0.121335	0.432001
cordatus (n=2)	wheeleri (n=1)	0	1	1
cordiae (n=1)	crenaticeps (n=3)	1.8	0.179712	0.432001
cordiae (n=1)	cristatus (n=2)	1.5	0.220671	0.432001
cordiae (n=1)	decoloratus (n=2)	1.5	0.220671	0.432001
cordiae (n=1)	depressus (n=5)	0.771429	0.379775	0.526577
cordiae (n=1)	eduarduli (n=4)	0.5	0.4795	0.624847
cordiae (n=1)	goniodontus (n=2)	1.5	0.220671	0.432001
cordiae (n=1)	grandinosus (n=6)	0.25	0.617075	0.740923
cordiae (n=1)	hirsutus (n=2)	1.5	0.220671	0.432001
cordiae (n=1)	incertus (n=1)	1	0.317311	0.459322
cordiae (n=1)	jamaicensis (n=2)	1.5	0.220671	0.432001
cordiae (n=1)	kukulcan (n=3)	0.2	0.654721	0.743349
cordiae (n=1)	laminatusclade (n=1)	1	0.317311	0.459322
cordiae (n=1)	liepini (n=2)	1.5	0.220671	0.432001
cordiae (n=1)	maculatus (n=6)	1	0.317311	0.459322
cordiae (n=1)	minutus (n=6)	1	0.317311	0.459322
cordiae (n=1)	nilpiei (n=1)	1	0.317311	0.459322
cordiae (n=1)	notatus (n=1)	1	0.317311	0.459322
cordiae (n=1)	opacus (n=2)	1.5	0.220671	0.432001
cordiae (n=1)	pallens (n=2)	1.5	0.220671	0.432001
cordiae (n=1)	pallensclade (n=1)	1	0.317311	0.459322
cordiae (n=1)	pallidoides (n=3)	0.2	0.654721	0.743349
cordiae (n=1)	palta (n=2)	0	1	1
cordiae (n=1)	pavonii (n=2)	1.5	0.220671	0.432001
cordiae (n=1)	pellans (n=1)	1	0.317311	0.459322
cordiae (n=1)	persimilis (n=4)	2	0.157299	0.432001
cordiae (n=1)	persimplex (n=1)	1	0.317311	0.459322
cordiae (n=1)	pinellii (n=2)	1.5	0.220671	0.432001
cordiae (n=1)	placidus (n=2)	1.5	0.220671	0.432001
cordiae (n=1)	porrasi (n=1)	1	0.317311	0.459322
cordiae (n=1)	pusillus (n=17)	1.12384	0.289093	0.459322
cordiae (n=1)	ramiphilus (n=2)	1.5	0.220671	0.432001
cordiae (n=1)	rohweri (n=1)	1	0.317311	0.459322
cordiae (n=1)	serraticeps (n=1)	1	0.317311	0.459322
cordiae (n=1)	setulifer (n=1)	1	0.317311	0.459322
cordiae (n=1)	simillimus (n=1)	1	0.317311	0.459322
cordiae (n=1)	sp18 (n=2)	0	1	1
cordiae (n=1)	specularis (n=2)	1.5	0.220671	0.432001
cordiae (n=1)	spinosus (n=6)	0.25	0.617075	0.740923
cordiae (n=1)	spnov5 (n=1)	1	0.317311	0.459322
cordiae (n=1)	texanus (n=2)	1.5	0.220671	0.432001
cordiae (n=1)	umbraculatus (n=3)	0.2	0.654721	0.743349
cordiae (n=1)	unimaculatus (n=4)	2	0.157299	0.432001
cordiae (n=1)	varians (n=2)	0	1	1
cordiae (n=1)	wheeleri (n=1)	1	0.317311	0.459322
crenaticeps (n=3)	cristatus (n=2)	0.333333	0.563703	0.689418
crenaticeps (n=3)	decoloratus (n=2)	3	0.0832645	0.432001
crenaticeps (n=3)	depressus (n=5)	1.8	0.179712	0.432001
crenaticeps (n=3)	eduarduli (n=4)	4.5	0.0338949
crenaticeps (n=3)	goniodontus (n=2)	3	0.0832645	0.432001
crenaticeps (n=3)	grandinosus (n=6)	3.26667	0.0707011	0.432001
crenaticeps (n=3)	hirsutus (n=2)	3	0.0832645	0.432001
crenaticeps (n=3)	incertus (n=1)	1.8	0.179712	0.432001
crenaticeps (n=3)	jamaicensis (n=2)	3	0.0832645	0.432001
crenaticeps (n=3)	kukulcan (n=3)	3.85714	0.0495346
crenaticeps (n=3)	laminatusclade (n=1)	1.8	0.179712	0.432001
crenaticeps (n=3)	liepini (n=2)	3	0.0832645	0.432001
crenaticeps (n=3)	maculatus (n=6)	5.4	0.0201368
crenaticeps (n=3)	minutus (n=6)	3.26667	0.0707011	0.432001
crenaticeps (n=3)	nilpiei (n=1)	1.8	0.179712	0.432001
crenaticeps (n=3)	notatus (n=1)	1.8	0.179712	0.432001
crenaticeps (n=3)	opacus (n=2)	3	0.0832645	0.432001
crenaticeps (n=3)	pallens (n=2)	3	0.0832645	0.432001
crenaticeps (n=3)	pallensclade (n=1)	1.8	0.179712	0.432001
crenaticeps (n=3)	pallidoides (n=3)	3.85714	0.0495346
crenaticeps (n=3)	palta (n=2)	3	0.0832645	0.432001
crenaticeps (n=3)	pavonii (n=2)	1.33333	0.248213	0.459322
crenaticeps (n=3)	pellans (n=1)	1.8	0.179712	0.432001
crenaticeps (n=3)	persimilis (n=4)	1.125	0.288844	0.459322
crenaticeps (n=3)	persimplex (n=1)	0.2	0.654721	0.743349
crenaticeps (n=3)	pinellii (n=2)	0.333333	0.563703	0.689418
crenaticeps (n=3)	placidus (n=2)	3	0.0832645	0.432001
crenaticeps (n=3)	porrasi (n=1)	1.8	0.179712	0.432001
crenaticeps (n=3)	pusillus (n=17)	4.70868	0.0300106
crenaticeps (n=3)	ramiphilus (n=2)	3	0.0832645	0.432001
crenaticeps (n=3)	rohweri (n=1)	1.8	0.179712	0.432001
crenaticeps (n=3)	serraticeps (n=1)	1.8	0.179712	0.432001
crenaticeps (n=3)	setulifer (n=1)	1.8	0.179712	0.432001
crenaticeps (n=3)	simillimus (n=1)	1.8	0.179712	0.432001
crenaticeps (n=3)	sp18 (n=2)	3	0.0832645	0.432001
crenaticeps (n=3)	specularis (n=2)	3	0.0832645	0.432001
crenaticeps (n=3)	spinosus (n=6)	3.26667	0.0707011	0.432001
crenaticeps (n=3)	spnov5 (n=1)	0.2	0.654721	0.743349
crenaticeps (n=3)	texanus (n=2)	3	0.0832645	0.432001
crenaticeps (n=3)	umbraculatus (n=3)	1.19048	0.275234	0.459322
crenaticeps (n=3)	unimaculatus (n=4)	4.5	0.0338949
crenaticeps (n=3)	varians (n=2)	3	0.0832645	0.432001
crenaticeps (n=3)	wheeleri (n=1)	1.8	0.179712	0.432001
cristatus (n=2)	decoloratus (n=2)	2.4	0.121335	0.432001
cristatus (n=2)	depressus (n=5)	1.35	0.245278	0.459322
cristatus (n=2)	eduarduli (n=4)	3.42857	0.0640775	0.432001
cristatus (n=2)	goniodontus (n=2)	2.4	0.121335	0.432001
cristatus (n=2)	grandinosus (n=6)	1.77778	0.182422	0.432001
cristatus (n=2)	hirsutus (n=2)	0	1	1
cristatus (n=2)	incertus (n=1)	1.5	0.220671	0.432001
cristatus (n=2)	jamaicensis (n=2)	2.4	0.121335	0.432001
cristatus (n=2)	kukulcan (n=3)	3	0.0832645	0.432001
cristatus (n=2)	laminatusclade (n=1)	1.5	0.220671	0.432001
cristatus (n=2)	liepini (n=2)	2.4	0.121335	0.432001
cristatus (n=2)	maculatus (n=6)	4	0.0455003
cristatus (n=2)	minutus (n=6)	2.77778	0.0955807	0.432001
cristatus (n=2)	nilpiei (n=1)	0	1	1
cristatus (n=2)	notatus (n=1)	1.5	0.220671	0.432001
cristatus (n=2)	opacus (n=2)	2.4	0.121335	0.432001
cristatus (n=2)	pallens (n=2)	2.4	0.121335	0.432001
cristatus (n=2)	pallensclade (n=1)	1.5	0.220671	0.432001
cristatus (n=2)	pallidoides (n=3)	3	0.0832645	0.432001
cristatus (n=2)	palta (n=2)	2.4	0.121335	0.432001
cristatus (n=2)	pavonii (n=2)	0.6	0.438578	0.582162
cristatus (n=2)	pellans (n=1)	1.5	0.220671	0.432001
cristatus (n=2)	persimilis (n=4)	0.214286	0.643429	0.743349
cristatus (n=2)	persimplex (n=1)	0	1	1
cristatus (n=2)	pinellii (n=2)	0.6	0.438578	0.582162
cristatus (n=2)	placidus (n=2)	0.6	0.438578	0.582162
cristatus (n=2)	porrasi (n=1)	0	1	1
cristatus (n=2)	pusillus (n=17)	2.13529	0.143943	0.432001
cristatus (n=2)	ramiphilus (n=2)	0.6	0.438578	0.582162
cristatus (n=2)	rohweri (n=1)	1.5	0.220671	0.432001
cristatus (n=2)	serraticeps (n=1)	1.5	0.220671	0.432001
cristatus (n=2)	setulifer (n=1)	1.5	0.220671	0.432001
cristatus (n=2)	simillimus (n=1)	1.5	0.220671	0.432001
cristatus (n=2)	sp18 (n=2)	2.4	0.121335	0.432001
cristatus (n=2)	specularis (n=2)	0.6	0.438578	0.582162
cristatus (n=2)	spinosus (n=6)	2.77778	0.0955807	0.432001
cristatus (n=2)	spnov5 (n=1)	0	1	1
cristatus (n=2)	texanus (n=2)	2.4	0.121335	0.432001
cristatus (n=2)	umbraculatus (n=3)	0.333333	0.563703	0.689418
cristatus (n=2)	unimaculatus (n=4)	1.92857	0.164915	0.432001
cristatus (n=2)	varians (n=2)	2.4	0.121335	0.432001
cristatus (n=2)	wheeleri (n=1)	1.5	0.220671	0.432001
decoloratus (n=2)	depressus (n=5)	2.4	0.121335	0.432001
decoloratus (n=2)	eduarduli (n=4)	3.42857	0.0640775	0.432001
decoloratus (n=2)	goniodontus (n=2)	2.4	0.121335	0.432001
decoloratus (n=2)	grandinosus (n=6)	4	0.0455003
decoloratus (n=2)	hirsutus (n=2)	2.4	0.121335	0.432001
decoloratus (n=2)	incertus (n=1)	1.5	0.220671	0.432001
decoloratus (n=2)	jamaicensis (n=2)	2.4	0.121335	0.432001
decoloratus (n=2)	kukulcan (n=3)	3	0.0832645	0.432001
decoloratus (n=2)	laminatusclade (n=1)	1.5	0.220671	0.432001
decoloratus (n=2)	liepini (n=2)	2.4	0.121335	0.432001
decoloratus (n=2)	maculatus (n=6)	4	0.0455003
decoloratus (n=2)	minutus (n=6)	4	0.0455003
decoloratus (n=2)	nilpiei (n=1)	1.5	0.220671	0.432001
decoloratus (n=2)	notatus (n=1)	0	1	1
decoloratus (n=2)	opacus (n=2)	2.4	0.121335	0.432001
decoloratus (n=2)	pallens (n=2)	2.4	0.121335	0.432001
decoloratus (n=2)	pallensclade (n=1)	1.5	0.220671	0.432001
decoloratus (n=2)	pallidoides (n=3)	3	0.0832645	0.432001
decoloratus (n=2)	palta (n=2)	2.4	0.121335	0.432001
decoloratus (n=2)	pavonii (n=2)	0	1	1
decoloratus (n=2)	pellans (n=1)	1.5	0.220671	0.432001
decoloratus (n=2)	persimilis (n=4)	1.92857	0.164915	0.432001
decoloratus (n=2)	persimplex (n=1)	1.5	0.220671	0.432001
decoloratus (n=2)	pinellii (n=2)	2.4	0.121335	0.432001
decoloratus (n=2)	placidus (n=2)	2.4	0.121335	0.432001
decoloratus (n=2)	porrasi (n=1)	1.5	0.220671	0.432001
decoloratus (n=2)	pusillus (n=17)	5.1	0.0239258
decoloratus (n=2)	ramiphilus (n=2)	2.4	0.121335	0.432001
decoloratus (n=2)	rohweri (n=1)	1.5	0.220671	0.432001
decoloratus (n=2)	serraticeps (n=1)	1.5	0.220671	0.432001
decoloratus (n=2)	setulifer (n=1)	1.5	0.220671	0.432001
decoloratus (n=2)	simillimus (n=1)	1.5	0.220671	0.432001
decoloratus (n=2)	sp18 (n=2)	2.4	0.121335	0.432001
decoloratus (n=2)	specularis (n=2)	2.4	0.121335	0.432001
decoloratus (n=2)	spinosus (n=6)	4	0.0455003
decoloratus (n=2)	spnov5 (n=1)	1.5	0.220671	0.432001
decoloratus (n=2)	texanus (n=2)	2.4	0.121335	0.432001
decoloratus (n=2)	umbraculatus (n=3)	3	0.0832645	0.432001
decoloratus (n=2)	unimaculatus (n=4)	3.42857	0.0640775	0.432001
decoloratus (n=2)	varians (n=2)	2.4	0.121335	0.432001
decoloratus (n=2)	wheeleri (n=1)	1.5	0.220671	0.432001
depressus (n=5)	eduarduli (n=4)	0.06	0.806496	0.881735
depressus (n=5)	goniodontus (n=2)	0.6	0.438578	0.582162
depressus (n=5)	grandinosus (n=6)	0.133333	0.715001	0.805907
depressus (n=5)	hirsutus (n=2)	1.35	0.245278	0.459322
depressus (n=5)	incertus (n=1)	2.14286	0.143235	0.432001
depressus (n=5)	jamaicensis (n=2)	0	1	1
depressus (n=5)	kukulcan (n=3)	0.0222222	0.881497	0.955793
depressus (n=5)	laminatusclade (n=1)	0.0857143	0.769698	0.848552
depressus (n=5)	liepini (n=2)	0.6	0.438578	0.582162
depressus (n=5)	maculatus (n=6)	0	1	1
depressus (n=5)	minutus (n=6)	0.133333	0.715001	0.805907
depressus (n=5)	nilpiei (n=1)	0.771429	0.379775	0.526577
depressus (n=5)	notatus (n=1)	2.14286	0.143235	0.432001
depressus (n=5)	opacus (n=2)	3.75	0.0528075	0.432001
depressus (n=5)	pallens (n=2)	0.6	0.438578	0.582162
depressus (n=5)	pallensclade (n=1)	0.771429	0.379775	0.526577
depressus (n=5)	pallidoides (n=3)	0.0222222	0.881497	0.955793
depressus (n=5)	palta (n=2)	0.15	0.698535	0.788387
depressus (n=5)	pavonii (n=2)	2.4	0.121335	0.432001
depressus (n=5)	pellans (n=1)	0.771429	0.379775	0.526577
depressus (n=5)	persimilis (n=4)	2.16	0.141645	0.432001
depressus (n=5)	persimplex (n=1)	0.771429	0.379775	0.526577
depressus (n=5)	pinellii (n=2)	1.35	0.245278	0.459322
depressus (n=5)	placidus (n=2)	1.35	0.245278	0.459322
depressus (n=5)	porrasi (n=1)	0.771429	0.379775	0.526577
depressus (n=5)	pusillus (n=17)	0.0751918	0.783922	0.862567
depressus (n=5)	ramiphilus (n=2)	0.6	0.438578	0.582162
depressus (n=5)	rohweri (n=1)	0.771429	0.379775	0.526577
depressus (n=5)	serraticeps (n=1)	0.771429	0.379775	0.526577
depressus (n=5)	setulifer (n=1)	0.0857143	0.769698	0.848552
depressus (n=5)	simillimus (n=1)	0.771429	0.379775	0.526577
depressus (n=5)	sp18 (n=2)	0.6	0.438578	0.582162
depressus (n=5)	specularis (n=2)	0.6	0.438578	0.582162
depressus (n=5)	spinosus (n=6)	0.3	0.583882	0.712062
depressus (n=5)	spnov5 (n=1)	0.771429	0.379775	0.526577
depressus (n=5)	texanus (n=2)	2.4	0.121335	0.432001
depressus (n=5)	umbraculatus (n=3)	0.0222222	0.881497	0.955793
depressus (n=5)	unimaculatus (n=4)	1.5	0.220671	0.432001
depressus (n=5)	varians (n=2)	0.6	0.438578	0.582162
depressus (n=5)	wheeleri (n=1)	0.0857143	0.769698	0.848552
eduarduli (n=4)	goniodontus (n=2)	0.857143	0.354539	0.502582
eduarduli (n=4)	grandinosus (n=6)	0.727273	0.393769	0.542899
eduarduli (n=4)	hirsutus (n=2)	3.42857	0.0640775	0.432001
eduarduli (n=4)	incertus (n=1)	0.5	0.4795	0.624847
eduarduli (n=4)	jamaicensis (n=2)	0.857143	0.354539	0.502582
eduarduli (n=4)	kukulcan (n=3)	0.125	0.723674	0.813538
eduarduli (n=4)	laminatusclade (n=1)	0.5	0.4795	0.624847
eduarduli (n=4)	liepini (n=2)	1.92857	0.164915	0.432001
eduarduli (n=4)	maculatus (n=6)	1.13636	0.286422	0.459322
eduarduli (n=4)	minutus (n=6)	3.68182	0.0550088	0.432001
eduarduli (n=4)	nilpiei (n=1)	2	0.157299	0.432001
eduarduli (n=4)	notatus (n=1)	2	0.157299	0.432001
eduarduli (n=4)	opacus (n=2)	0.857143	0.354539	0.502582
eduarduli (n=4)	pallens (n=2)	0.857143	0.354539	0.502582
eduarduli (n=4)	pallensclade (n=1)	2	0.157299	0.432001
eduarduli (n=4)	pallidoides (n=3)	0.125	0.723674	0.813538
eduarduli (n=4)	palta (n=2)	0.214286	0.643429	0.743349
eduarduli (n=4)	pavonii (n=2)	3.42857	0.0640775	0.432001
eduarduli (n=4)	pellans (n=1)	2	0.157299	0.432001
eduarduli (n=4)	persimilis (n=4)	2.08333	0.148915	0.432001
eduarduli (n=4)	persimplex (n=1)	2	0.157299	0.432001
eduarduli (n=4)	pinellii (n=2)	3.42857	0.0640775	0.432001
eduarduli (n=4)	placidus (n=2)	3.42857	0.0640775	0.432001
eduarduli (n=4)	porrasi (n=1)	2	0.157299	0.432001
eduarduli (n=4)	pusillus (n=17)	1.80481	0.179132	0.432001
eduarduli (n=4)	ramiphilus (n=2)	3.42857	0.0640775	0.432001
eduarduli (n=4)	rohweri (n=1)	0.5	0.4795	0.624847
eduarduli (n=4)	serraticeps (n=1)	2	0.157299	0.432001
eduarduli (n=4)	setulifer (n=1)	2	0.157299	0.432001
eduarduli (n=4)	simillimus (n=1)	0.5	0.4795	0.624847
eduarduli (n=4)	sp18 (n=2)	0.857143	0.354539	0.502582
eduarduli (n=4)	specularis (n=2)	3.42857	0.0640775	0.432001
eduarduli (n=4)	spinosus (n=6)	0	1	1
eduarduli (n=4)	spnov5 (n=1)	2	0.157299	0.432001
eduarduli (n=4)	texanus (n=2)	0.857143	0.354539	0.502582
eduarduli (n=4)	umbraculatus (n=3)	1.125	0.288844	0.459322
eduarduli (n=4)	unimaculatus (n=4)	5.33333	0.0209213
eduarduli (n=4)	varians (n=2)	1.92857	0.164915	0.432001
eduarduli (n=4)	wheeleri (n=1)	2	0.157299	0.432001
goniodontus (n=2)	grandinosus (n=6)	0.444444	0.504985	0.649646
goniodontus (n=2)	hirsutus (n=2)	2.4	0.121335	0.432001
goniodontus (n=2)	incertus (n=1)	1.5	0.220671	0.432001
goniodontus (n=2)	jamaicensis (n=2)	2.4	0.121335	0.432001
goniodontus (n=2)	kukulcan (n=3)	3	0.0832645	0.432001
goniodontus (n=2)	laminatusclade (n=1)	1.5	0.220671	0.432001
goniodontus (n=2)	liepini (n=2)	0.6	0.438578	0.582162
goniodontus (n=2)	maculatus (n=6)	0.111111	0.738883	0.820927
goniodontus (n=2)	minutus (n=6)	0.111111	0.738883	0.820927
goniodontus (n=2)	nilpiei (n=1)	1.5	0.220671	0.432001
goniodontus (n=2)	notatus (n=1)	1.5	0.220671	0.432001
goniodontus (n=2)	opacus (n=2)	2.4	0.121335	0.432001
goniodontus (n=2)	pallens (n=2)	0	1	1
goniodontus (n=2)	pallensclade (n=1)	1.5	0.220671	0.432001
goniodontus (n=2)	pallidoides (n=3)	0.333333	0.563703	0.689418
goniodontus (n=2)	palta (n=2)	0.6	0.438578	0.582162
goniodontus (n=2)	pavonii (n=2)	2.4	0.121335	0.432001
goniodontus (n=2)	pellans (n=1)	1.5	0.220671	0.432001
goniodontus (n=2)	persimilis (n=4)	0.857143	0.354539	0.502582
goniodontus (n=2)	persimplex (n=1)	1.5	0.220671	0.432001
goniodontus (n=2)	pinellii (n=2)	2.4	0.121335	0.432001
goniodontus (n=2)	placidus (n=2)	2.4	0.121335	0.432001
goniodontus (n=2)	porrasi (n=1)	1.5	0.220671	0.432001
goniodontus (n=2)	pusillus (n=17)	0.0705882	0.790482	0.868667
goniodontus (n=2)	ramiphilus (n=2)	0.6	0.438578	0.582162
goniodontus (n=2)	rohweri (n=1)	1.5	0.220671	0.432001
goniodontus (n=2)	serraticeps (n=1)	1.5	0.220671	0.432001
goniodontus (n=2)	setulifer (n=1)	0	1	1
goniodontus (n=2)	simillimus (n=1)	1.5	0.220671	0.432001
goniodontus (n=2)	sp18 (n=2)	2.4	0.121335	0.432001
goniodontus (n=2)	specularis (n=2)	0.6	0.438578	0.582162
goniodontus (n=2)	spinosus (n=6)	0.444444	0.504985	0.649646
goniodontus (n=2)	spnov5 (n=1)	1.5	0.220671	0.432001
goniodontus (n=2)	texanus (n=2)	2.4	0.121335	0.432001
goniodontus (n=2)	umbraculatus (n=3)	0.333333	0.563703	0.689418
goniodontus (n=2)	unimaculatus (n=4)	1.92857	0.164915	0.432001
goniodontus (n=2)	varians (n=2)	2.4	0.121335	0.432001
goniodontus (n=2)	wheeleri (n=1)	0	1	1
grandinosus (n=6)	hirsutus (n=2)	1.77778	0.182422	0.432001
grandinosus (n=6)	incertus (n=1)	0.25	0.617075	0.740923
grandinosus (n=6)	jamaicensis (n=2)	0.444444	0.504985	0.649646
grandinosus (n=6)	kukulcan (n=3)	0.6	0.438578	0.582162
grandinosus (n=6)	laminatusclade (n=1)	0.25	0.617075	0.740923
grandinosus (n=6)	liepini (n=2)	0.444444	0.504985	0.649646
grandinosus (n=6)	maculatus (n=6)	0.102564	0.748774	0.831377
grandinosus (n=6)	minutus (n=6)	0.410256	0.521839	0.663842
grandinosus (n=6)	nilpiei (n=1)	1	0.317311	0.459322
grandinosus (n=6)	notatus (n=1)	2.25	0.133614	0.432001
grandinosus (n=6)	opacus (n=2)	0.444444	0.504985	0.649646
grandinosus (n=6)	pallens (n=2)	0.111111	0.738883	0.820927
grandinosus (n=6)	pallensclade (n=1)	1	0.317311	0.459322
grandinosus (n=6)	pallidoides (n=3)	0.0666667	0.796253	0.871093
grandinosus (n=6)	palta (n=2)	0.111111	0.738883	0.820927
grandinosus (n=6)	pavonii (n=2)	2.77778	0.0955807	0.432001
grandinosus (n=6)	pellans (n=1)	1	0.317311	0.459322
grandinosus (n=6)	persimilis (n=4)	1.63636	0.200825	0.432001
grandinosus (n=6)	persimplex (n=1)	1	0.317311	0.459322
grandinosus (n=6)	pinellii (n=2)	1.77778	0.182422	0.432001
grandinosus (n=6)	placidus (n=2)	1.77778	0.182422	0.432001
grandinosus (n=6)	porrasi (n=1)	1	0.317311	0.459322
grandinosus (n=6)	pusillus (n=17)	0.122549	0.726286	0.815939
grandinosus (n=6)	ramiphilus (n=2)	1	0.317311	0.459322
grandinosus (n=6)	rohweri (n=1)	0.25	0.617075	0.740923
grandinosus (n=6)	serraticeps (n=1)	1	0.317311	0.459322
grandinosus (n=6)	setulifer (n=1)	0	1	1
grandinosus (n=6)	simillimus (n=1)	0.25	0.617075	0.740923
grandinosus (n=6)	sp18 (n=2)	1.77778	0.182422	0.432001
grandinosus (n=6)	specularis (n=2)	1	0.317311	0.459322
grandinosus (n=6)	spinosus (n=6)	0.230769	0.630954	0.743349
grandinosus (n=6)	spnov5 (n=1)	1	0.317311	0.459322
grandinosus (n=6)	texanus (n=2)	1	0.317311	0.459322
grandinosus (n=6)	umbraculatus (n=3)	0.6	0.438578	0.582162
grandinosus (n=6)	unimaculatus (n=4)	2.22727	0.135593	0.432001
grandinosus (n=6)	varians (n=2)	1.77778	0.182422	0.432001
grandinosus (n=6)	wheeleri (n=1)	0.25	0.617075	0.740923
hirsutus (n=2)	incertus (n=1)	1.5	0.220671	0.432001
hirsutus (n=2)	jamaicensis (n=2)	2.4	0.121335	0.432001
hirsutus (n=2)	kukulcan (n=3)	3	0.0832645	0.432001
hirsutus (n=2)	laminatusclade (n=1)	1.5	0.220671	0.432001
hirsutus (n=2)	liepini (n=2)	2.4	0.121335	0.432001
hirsutus (n=2)	maculatus (n=6)	4	0.0455003
hirsutus (n=2)	minutus (n=6)	1.77778	0.182422	0.432001
hirsutus (n=2)	nilpiei (n=1)	1.5	0.220671	0.432001
hirsutus (n=2)	notatus (n=1)	1.5	0.220671	0.432001
hirsutus (n=2)	opacus (n=2)	2.4	0.121335	0.432001
hirsutus (n=2)	pallens (n=2)	2.4	0.121335	0.432001
hirsutus (n=2)	pallensclade (n=1)	1.5	0.220671	0.432001
hirsutus (n=2)	pallidoides (n=3)	3	0.0832645	0.432001
hirsutus (n=2)	palta (n=2)	2.4	0.121335	0.432001
hirsutus (n=2)	pavonii (n=2)	2.4	0.121335	0.432001
hirsutus (n=2)	pellans (n=1)	1.5	0.220671	0.432001
hirsutus (n=2)	persimilis (n=4)	0.214286	0.643429	0.743349
hirsutus (n=2)	persimplex (n=1)	1.5	0.220671	0.432001
hirsutus (n=2)	pinellii (n=2)	2.4	0.121335	0.432001
hirsutus (n=2)	placidus (n=2)	0.6	0.438578	0.582162
hirsutus (n=2)	porrasi (n=1)	0	1	1
hirsutus (n=2)	pusillus (n=17)	1.76471	0.184039	0.432001
hirsutus (n=2)	ramiphilus (n=2)	0.6	0.438578	0.582162
hirsutus (n=2)	rohweri (n=1)	1.5	0.220671	0.432001
hirsutus (n=2)	serraticeps (n=1)	1.5	0.220671	0.432001
hirsutus (n=2)	setulifer (n=1)	1.5	0.220671	0.432001
hirsutus (n=2)	simillimus (n=1)	1.5	0.220671	0.432001
hirsutus (n=2)	sp18 (n=2)	2.4	0.121335	0.432001
hirsutus (n=2)	specularis (n=2)	2.4	0.121335	0.432001
hirsutus (n=2)	spinosus (n=6)	1.77778	0.182422	0.432001
hirsutus (n=2)	spnov5 (n=1)	1.5	0.220671	0.432001
hirsutus (n=2)	texanus (n=2)	2.4	0.121335	0.432001
hirsutus (n=2)	umbraculatus (n=3)	0	1	1
hirsutus (n=2)	unimaculatus (n=4)	1.92857	0.164915	0.432001
hirsutus (n=2)	varians (n=2)	2.4	0.121335	0.432001
hirsutus (n=2)	wheeleri (n=1)	1.5	0.220671	0.432001
incertus (n=1)	jamaicensis (n=2)	1.5	0.220671	0.432001
incertus (n=1)	kukulcan (n=3)	1.8	0.179712	0.432001
incertus (n=1)	laminatusclade (n=1)	1	0.317311	0.459322
incertus (n=1)	liepini (n=2)	1.5	0.220671	0.432001
incertus (n=1)	maculatus (n=6)	1	0.317311	0.459322
incertus (n=1)	minutus (n=6)	2.25	0.133614	0.432001
incertus (n=1)	nilpiei (n=1)	1	0.317311	0.459322
incertus (n=1)	notatus (n=1)	1	0.317311	0.459322
incertus (n=1)	opacus (n=2)	1.5	0.220671	0.432001
incertus (n=1)	pallens (n=2)	1.5	0.220671	0.432001
incertus (n=1)	pallensclade (n=1)	1	0.317311	0.459322
incertus (n=1)	pallidoides (n=3)	0.2	0.654721	0.743349
incertus (n=1)	palta (n=2)	1.5	0.220671	0.432001
incertus (n=1)	pavonii (n=2)	1.5	0.220671	0.432001
incertus (n=1)	pellans (n=1)	1	0.317311	0.459322
incertus (n=1)	persimilis (n=4)	2	0.157299	0.432001
incertus (n=1)	persimplex (n=1)	1	0.317311	0.459322
incertus (n=1)	pinellii (n=2)	1.5	0.220671	0.432001
incertus (n=1)	placidus (n=2)	1.5	0.220671	0.432001
incertus (n=1)	porrasi (n=1)	1	0.317311	0.459322
incertus (n=1)	pusillus (n=17)	1.12384	0.289093	0.459322
incertus (n=1)	ramiphilus (n=2)	1.5	0.220671	0.432001
incertus (n=1)	rohweri (n=1)	1	0.317311	0.459322
incertus (n=1)	serraticeps (n=1)	1	0.317311	0.459322
incertus (n=1)	setulifer (n=1)	1	0.317311	0.459322
incertus (n=1)	simillimus (n=1)	1	0.317311	0.459322
incertus (n=1)	sp18 (n=2)	0	1	1
incertus (n=1)	specularis (n=2)	1.5	0.220671	0.432001
incertus (n=1)	spinosus (n=6)	0.25	0.617075	0.740923
incertus (n=1)	spnov5 (n=1)	1	0.317311	0.459322
incertus (n=1)	texanus (n=2)	0	1	1
incertus (n=1)	umbraculatus (n=3)	0.2	0.654721	0.743349
incertus (n=1)	unimaculatus (n=4)	2	0.157299	0.432001
incertus (n=1)	varians (n=2)	0	1	1
incertus (n=1)	wheeleri (n=1)	1	0.317311	0.459322
jamaicensis (n=2)	kukulcan (n=3)	0.333333	0.563703	0.689418
jamaicensis (n=2)	laminatusclade (n=1)	0	1	1
jamaicensis (n=2)	liepini (n=2)	2.4	0.121335	0.432001
jamaicensis (n=2)	maculatus (n=6)	1.77778	0.182422	0.432001
jamaicensis (n=2)	minutus (n=6)	1.77778	0.182422	0.432001
jamaicensis (n=2)	nilpiei (n=1)	1.5	0.220671	0.432001
jamaicensis (n=2)	notatus (n=1)	1.5	0.220671	0.432001
jamaicensis (n=2)	opacus (n=2)	2.4	0.121335	0.432001
jamaicensis (n=2)	pallens (n=2)	2.4	0.121335	0.432001
jamaicensis (n=2)	pallensclade (n=1)	1.5	0.220671	0.432001
jamaicensis (n=2)	pallidoides (n=3)	0.333333	0.563703	0.689418
jamaicensis (n=2)	palta (n=2)	0	1	1
jamaicensis (n=2)	pavonii (n=2)	2.4	0.121335	0.432001
jamaicensis (n=2)	pellans (n=1)	1.5	0.220671	0.432001
jamaicensis (n=2)	persimilis (n=4)	3.42857	0.0640775	0.432001
jamaicensis (n=2)	persimplex (n=1)	1.5	0.220671	0.432001
jamaicensis (n=2)	pinellii (n=2)	2.4	0.121335	0.432001
jamaicensis (n=2)	placidus (n=2)	2.4	0.121335	0.432001
jamaicensis (n=2)	porrasi (n=1)	1.5	0.220671	0.432001
jamaicensis (n=2)	pusillus (n=17)	1.42941	0.23186	0.452869
jamaicensis (n=2)	ramiphilus (n=2)	2.4	0.121335	0.432001
jamaicensis (n=2)	rohweri (n=1)	1.5	0.220671	0.432001
jamaicensis (n=2)	serraticeps (n=1)	1.5	0.220671	0.432001
jamaicensis (n=2)	setulifer (n=1)	1.5	0.220671	0.432001
jamaicensis (n=2)	simillimus (n=1)	1.5	0.220671	0.432001
jamaicensis (n=2)	sp18 (n=2)	0	1	1
jamaicensis (n=2)	specularis (n=2)	2.4	0.121335	0.432001
jamaicensis (n=2)	spinosus (n=6)	0	1	1
jamaicensis (n=2)	spnov5 (n=1)	1.5	0.220671	0.432001
jamaicensis (n=2)	texanus (n=2)	2.4	0.121335	0.432001
jamaicensis (n=2)	umbraculatus (n=3)	0.333333	0.563703	0.689418
jamaicensis (n=2)	unimaculatus (n=4)	3.42857	0.0640775	0.432001
jamaicensis (n=2)	varians (n=2)	0.6	0.438578	0.582162
jamaicensis (n=2)	wheeleri (n=1)	1.5	0.220671	0.432001
kukulcan (n=3)	laminatusclade (n=1)	0.2	0.654721	0.743349
kukulcan (n=3)	liepini (n=2)	3	0.0832645	0.432001
kukulcan (n=3)	maculatus (n=6)	2.4	0.121335	0.432001
kukulcan (n=3)	minutus (n=6)	2.4	0.121335	0.432001
kukulcan (n=3)	nilpiei (n=1)	1.8	0.179712	0.432001
kukulcan (n=3)	notatus (n=1)	1.8	0.179712	0.432001
kukulcan (n=3)	opacus (n=2)	3	0.0832645	0.432001
kukulcan (n=3)	pallens (n=2)	0.333333	0.563703	0.689418
kukulcan (n=3)	pallensclade (n=1)	1.8	0.179712	0.432001
kukulcan (n=3)	pallidoides (n=3)	0.428571	0.512691	0.652689
kukulcan (n=3)	palta (n=2)	0	1	1
kukulcan (n=3)	pavonii (n=2)	3	0.0832645	0.432001
kukulcan (n=3)	pellans (n=1)	1.8	0.179712	0.432001
kukulcan (n=3)	persimilis (n=4)	2	0.157299	0.432001
kukulcan (n=3)	persimplex (n=1)	1.8	0.179712	0.432001
kukulcan (n=3)	pinellii (n=2)	3	0.0832645	0.432001
kukulcan (n=3)	placidus (n=2)	3	0.0832645	0.432001
kukulcan (n=3)	porrasi (n=1)	1.8	0.179712	0.432001
kukulcan (n=3)	pusillus (n=17)	2.35574	0.124822	0.432001
kukulcan (n=3)	ramiphilus (n=2)	3	0.0832645	0.432001
kukulcan (n=3)	rohweri (n=1)	0.2	0.654721	0.743349
kukulcan (n=3)	serraticeps (n=1)	1.8	0.179712	0.432001
kukulcan (n=3)	setulifer (n=1)	1.8	0.179712	0.432001
kukulcan (n=3)	simillimus (n=1)	0.2	0.654721	0.743349
kukulcan (n=3)	sp18 (n=2)	1.33333	0.248213	0.459322
kukulcan (n=3)	specularis (n=2)	3	0.0832645	0.432001
kukulcan (n=3)	spinosus (n=6)	0.0666667	0.796253	0.871093
kukulcan (n=3)	spnov5 (n=1)	1.8	0.179712	0.432001
kukulcan (n=3)	texanus (n=2)	3	0.0832645	0.432001
kukulcan (n=3)	umbraculatus (n=3)	0.428571	0.512691	0.652689
kukulcan (n=3)	unimaculatus (n=4)	4.5	0.0338949
kukulcan (n=3)	varians (n=2)	1.33333	0.248213	0.459322
kukulcan (n=3)	wheeleri (n=1)	1.8	0.179712	0.432001
laminatusclade (n=1)	liepini (n=2)	1.5	0.220671	0.432001
laminatusclade (n=1)	maculatus (n=6)	1	0.317311	0.459322
laminatusclade (n=1)	minutus (n=6)	1	0.317311	0.459322
laminatusclade (n=1)	nilpiei (n=1)	1	0.317311	0.459322
laminatusclade (n=1)	notatus (n=1)	1	0.317311	0.459322
laminatusclade (n=1)	opacus (n=2)	1.5	0.220671	0.432001
laminatusclade (n=1)	pallens (n=2)	1.5	0.220671	0.432001
laminatusclade (n=1)	pallensclade (n=1)	1	0.317311	0.459322
laminatusclade (n=1)	pallidoides (n=3)	0.2	0.654721	0.743349
laminatusclade (n=1)	palta (n=2)	0	1	1
laminatusclade (n=1)	pavonii (n=2)	1.5	0.220671	0.432001
laminatusclade (n=1)	pellans (n=1)	1	0.317311	0.459322
laminatusclade (n=1)	persimilis (n=4)	2	0.157299	0.432001
laminatusclade (n=1)	persimplex (n=1)	1	0.317311	0.459322
laminatusclade (n=1)	pinellii (n=2)	1.5	0.220671	0.432001
laminatusclade (n=1)	placidus (n=2)	1.5	0.220671	0.432001
laminatusclade (n=1)	porrasi (n=1)	1	0.317311	0.459322
laminatusclade (n=1)	pusillus (n=17)	0.752322	0.385742	0.533122
laminatusclade (n=1)	ramiphilus (n=2)	1.5	0.220671	0.432001
laminatusclade (n=1)	rohweri (n=1)	1	0.317311	0.459322
laminatusclade (n=1)	serraticeps (n=1)	1	0.317311	0.459322
laminatusclade (n=1)	setulifer (n=1)	1	0.317311	0.459322
laminatusclade (n=1)	simillimus (n=1)	1	0.317311	0.459322
laminatusclade (n=1)	sp18 (n=2)	0	1	1
laminatusclade (n=1)	specularis (n=2)	1.5	0.220671	0.432001
laminatusclade (n=1)	spinosus (n=6)	0	1	1
laminatusclade (n=1)	spnov5 (n=1)	1	0.317311	0.459322
laminatusclade (n=1)	texanus (n=2)	1.5	0.220671	0.432001
laminatusclade (n=1)	umbraculatus (n=3)	0.2	0.654721	0.743349
laminatusclade (n=1)	unimaculatus (n=4)	2	0.157299	0.432001
laminatusclade (n=1)	varians (n=2)	0	1	1
laminatusclade (n=1)	wheeleri (n=1)	1	0.317311	0.459322
liepini (n=2)	maculatus (n=6)	1	0.317311	0.459322
liepini (n=2)	minutus (n=6)	0.111111	0.738883	0.820927
liepini (n=2)	nilpiei (n=1)	1.5	0.220671	0.432001
liepini (n=2)	notatus (n=1)	1.5	0.220671	0.432001
liepini (n=2)	opacus (n=2)	2.4	0.121335	0.432001
liepini (n=2)	pallens (n=2)	0.6	0.438578	0.582162
liepini (n=2)	pallensclade (n=1)	1.5	0.220671	0.432001
liepini (n=2)	pallidoides (n=3)	0.333333	0.563703	0.689418
liepini (n=2)	palta (n=2)	0.6	0.438578	0.582162
liepini (n=2)	pavonii (n=2)	2.4	0.121335	0.432001
liepini (n=2)	pellans (n=1)	0	1	1
liepini (n=2)	persimilis (n=4)	0.214286	0.643429	0.743349
liepini (n=2)	persimplex (n=1)	1.5	0.220671	0.432001
liepini (n=2)	pinellii (n=2)	2.4	0.121335	0.432001
liepini (n=2)	placidus (n=2)	2.4	0.121335	0.432001
liepini (n=2)	porrasi (n=1)	1.5	0.220671	0.432001
liepini (n=2)	pusillus (n=17)	0.0176471	0.894318	0.968467
liepini (n=2)	ramiphilus (n=2)	0.6	0.438578	0.582162
liepini (n=2)	rohweri (n=1)	1.5	0.220671	0.432001
liepini (n=2)	serraticeps (n=1)	1.5	0.220671	0.432001
liepini (n=2)	setulifer (n=1)	0	1	1
liepini (n=2)	simillimus (n=1)	1.5	0.220671	0.432001
liepini (n=2)	sp18 (n=2)	2.4	0.121335	0.432001
liepini (n=2)	specularis (n=2)	0.6	0.438578	0.582162
liepini (n=2)	spinosus (n=6)	0.444444	0.504985	0.649646
liepini (n=2)	spnov5 (n=1)	1.5	0.220671	0.432001
liepini (n=2)	texanus (n=2)	2.4	0.121335	0.432001
liepini (n=2)	umbraculatus (n=3)	0.333333	0.563703	0.689418
liepini (n=2)	unimaculatus (n=4)	0.857143	0.354539	0.502582
liepini (n=2)	varians (n=2)	2.4	0.121335	0.432001
liepini (n=2)	wheeleri (n=1)	0	1	1
maculatus (n=6)	minutus (n=6)	0.923077	0.336668	0.486109
maculatus (n=6)	nilpiei (n=1)	2.25	0.133614	0.432001
maculatus (n=6)	notatus (n=1)	2.25	0.133614	0.432001
maculatus (n=6)	opacus (n=2)	1.77778	0.182422	0.432001
maculatus (n=6)	pallens (n=2)	0.111111	0.738883	0.820927
maculatus (n=6)	pallensclade (n=1)	2.25	0.133614	0.432001
maculatus (n=6)	pallidoides (n=3)	0.0666667	0.796253	0.871093
maculatus (n=6)	palta (n=2)	0.111111	0.738883	0.820927
maculatus (n=6)	pavonii (n=2)	4	0.0455003
maculatus (n=6)	pellans (n=1)	2.25	0.133614	0.432001
maculatus (n=6)	persimilis (n=4)	2.22727	0.135593	0.432001
maculatus (n=6)	persimplex (n=1)	2.25	0.133614	0.432001
maculatus (n=6)	pinellii (n=2)	4	0.0455003
maculatus (n=6)	placidus (n=2)	4	0.0455003
maculatus (n=6)	porrasi (n=1)	2.25	0.133614	0.432001
maculatus (n=6)	pusillus (n=17)	0.490196	0.48384	0.630023
maculatus (n=6)	ramiphilus (n=2)	4	0.0455003
maculatus (n=6)	rohweri (n=1)	1	0.317311	0.459322
maculatus (n=6)	serraticeps (n=1)	2.25	0.133614	0.432001
maculatus (n=6)	setulifer (n=1)	1	0.317311	0.459322
maculatus (n=6)	simillimus (n=1)	1	0.317311	0.459322
maculatus (n=6)	sp18 (n=2)	1.77778	0.182422	0.432001
maculatus (n=6)	specularis (n=2)	4	0.0455003
maculatus (n=6)	spinosus (n=6)	0.025641	0.87278	0.949953
maculatus (n=6)	spnov5 (n=1)	2.25	0.133614	0.432001
maculatus (n=6)	texanus (n=2)	1.77778	0.182422	0.432001
maculatus (n=6)	umbraculatus (n=3)	1.06667	0.3017	0.459322
maculatus (n=6)	unimaculatus (n=4)	6.54545	0.0105152
maculatus (n=6)	varians (n=2)	1.77778	0.182422	0.432001
maculatus (n=6)	wheeleri (n=1)	1	0.317311	0.459322
minutus (n=6)	nilpiei (n=1)	1	0.317311	0.459322
minutus (n=6)	notatus (n=1)	2.25	0.133614	0.432001
minutus (n=6)	opacus (n=2)	4	0.0455003
minutus (n=6)	pallens (n=2)	0.111111	0.738883	0.820927
minutus (n=6)	pallensclade (n=1)	0.25	0.617075	0.740923
minutus (n=6)	pallidoides (n=3)	1.06667	0.3017	0.459322
minutus (n=6)	palta (n=2)	0.111111	0.738883	0.820927
minutus (n=6)	pavonii (n=2)	2.77778	0.0955807	0.432001
minutus (n=6)	pellans (n=1)	0.25	0.617075	0.740923
minutus (n=6)	persimilis (n=4)	0.727273	0.393769	0.542899
minutus (n=6)	persimplex (n=1)	1	0.317311	0.459322
minutus (n=6)	pinellii (n=2)	2.77778	0.0955807	0.432001
minutus (n=6)	placidus (n=2)	1.77778	0.182422	0.432001
minutus (n=6)	porrasi (n=1)	1	0.317311	0.459322
minutus (n=6)	pusillus (n=17)	0.240196	0.624065	0.743349
minutus (n=6)	ramiphilus (n=2)	1	0.317311	0.459322
minutus (n=6)	rohweri (n=1)	1	0.317311	0.459322
minutus (n=6)	serraticeps (n=1)	1	0.317311	0.459322
minutus (n=6)	setulifer (n=1)	0	1	1
minutus (n=6)	simillimus (n=1)	1	0.317311	0.459322
minutus (n=6)	sp18 (n=2)	2.77778	0.0955807	0.432001
minutus (n=6)	specularis (n=2)	1	0.317311	0.459322
minutus (n=6)	spinosus (n=6)	1.25641	0.262332	0.459322
minutus (n=6)	spnov5 (n=1)	1	0.317311	0.459322
minutus (n=6)	texanus (n=2)	2.77778	0.0955807	0.432001
minutus (n=6)	umbraculatus (n=3)	0.0666667	0.796253	0.871093
minutus (n=6)	unimaculatus (n=4)	1.63636	0.200825	0.432001
minutus (n=6)	varians (n=2)	2.77778	0.0955807	0.432001
minutus (n=6)	wheeleri (n=1)	0	1	1
nilpiei (n=1)	notatus (n=1)	1	0.317311	0.459322
nilpiei (n=1)	opacus (n=2)	1.5	0.220671	0.432001
nilpiei (n=1)	pallens (n=2)	1.5	0.220671	0.432001
nilpiei (n=1)	pallensclade (n=1)	1	0.317311	0.459322
nilpiei (n=1)	pallidoides (n=3)	1.8	0.179712	0.432001
nilpiei (n=1)	palta (n=2)	1.5	0.220671	0.432001
nilpiei (n=1)	pavonii (n=2)	1.5	0.220671	0.432001
nilpiei (n=1)	pellans (n=1)	1	0.317311	0.459322
nilpiei (n=1)	persimilis (n=4)	0	1	1
nilpiei (n=1)	persimplex (n=1)	1	0.317311	0.459322
nilpiei (n=1)	pinellii (n=2)	1.5	0.220671	0.432001
nilpiei (n=1)	placidus (n=2)	0	1	1
nilpiei (n=1)	porrasi (n=1)	1	0.317311	0.459322
nilpiei (n=1)	pusillus (n=17)	0.752322	0.385742	0.533122
nilpiei (n=1)	ramiphilus (n=2)	0	1	1
nilpiei (n=1)	rohweri (n=1)	1	0.317311	0.459322
nilpiei (n=1)	serraticeps (n=1)	1	0.317311	0.459322
nilpiei (n=1)	setulifer (n=1)	1	0.317311	0.459322
nilpiei (n=1)	simillimus (n=1)	1	0.317311	0.459322
nilpiei (n=1)	sp18 (n=2)	1.5	0.220671	0.432001
nilpiei (n=1)	specularis (n=2)	0	1	1
nilpiei (n=1)	spinosus (n=6)	1	0.317311	0.459322
nilpiei (n=1)	spnov5 (n=1)	1	0.317311	0.459322
nilpiei (n=1)	texanus (n=2)	1.5	0.220671	0.432001
nilpiei (n=1)	umbraculatus (n=3)	0.2	0.654721	0.743349
nilpiei (n=1)	unimaculatus (n=4)	0.5	0.4795	0.624847
nilpiei (n=1)	varians (n=2)	1.5	0.220671	0.432001
nilpiei (n=1)	wheeleri (n=1)	1	0.317311	0.459322
notatus (n=1)	opacus (n=2)	1.5	0.220671	0.432001
notatus (n=1)	pallens (n=2)	1.5	0.220671	0.432001
notatus (n=1)	pallensclade (n=1)	1	0.317311	0.459322
notatus (n=1)	pallidoides (n=3)	1.8	0.179712	0.432001
notatus (n=1)	palta (n=2)	1.5	0.220671	0.432001
notatus (n=1)	pavonii (n=2)	0	1	1
notatus (n=1)	pellans (n=1)	1	0.317311	0.459322
notatus (n=1)	persimilis (n=4)	0.5	0.4795	0.624847
notatus (n=1)	persimplex (n=1)	1	0.317311	0.459322
notatus (n=1)	pinellii (n=2)	1.5	0.220671	0.432001
notatus (n=1)	placidus (n=2)	1.5	0.220671	0.432001
notatus (n=1)	porrasi (n=1)	1	0.317311	0.459322
notatus (n=1)	pusillus (n=17)	2.68421	0.101347	0.432001
notatus (n=1)	ramiphilus (n=2)	1.5	0.220671	0.432001
notatus (n=1)	rohweri (n=1)	1	0.317311	0.459322
notatus (n=1)	serraticeps (n=1)	1	0.317311	0.459322
notatus (n=1)	setulifer (n=1)	1	0.317311	0.459322
notatus (n=1)	simillimus (n=1)	1	0.317311	0.459322
notatus (n=1)	sp18 (n=2)	1.5	0.220671	0.432001
notatus (n=1)	specularis (n=2)	1.5	0.220671	0.432001
notatus (n=1)	spinosus (n=6)	2.25	0.133614	0.432001
notatus (n=1)	spnov5 (n=1)	1	0.317311	0.459322
notatus (n=1)	texanus (n=2)	1.5	0.220671	0.432001
notatus (n=1)	umbraculatus (n=3)	1.8	0.179712	0.432001
notatus (n=1)	unimaculatus (n=4)	2	0.157299	0.432001
notatus (n=1)	varians (n=2)	1.5	0.220671	0.432001
notatus (n=1)	wheeleri (n=1)	1	0.317311	0.459322
opacus (n=2)	pallens (n=2)	2.4	0.121335	0.432001
opacus (n=2)	pallensclade (n=1)	1.5	0.220671	0.432001
opacus (n=2)	pallidoides (n=3)	0.333333	0.563703	0.689418
opacus (n=2)	palta (n=2)	2.4	0.121335	0.432001
opacus (n=2)	pavonii (n=2)	2.4	0.121335	0.432001
opacus (n=2)	pellans (n=1)	1.5	0.220671	0.432001
opacus (n=2)	persimilis (n=4)	3.42857	0.0640775	0.432001
opacus (n=2)	persimplex (n=1)	1.5	0.220671	0.432001
opacus (n=2)	pinellii (n=2)	2.4	0.121335	0.432001
opacus (n=2)	placidus (n=2)	2.4	0.121335	0.432001
opacus (n=2)	porrasi (n=1)	1.5	0.220671	0.432001
opacus (n=2)	pusillus (n=17)	2.13529	0.143943	0.432001
opacus (n=2)	ramiphilus (n=2)	2.4	0.121335	0.432001
opacus (n=2)	rohweri (n=1)	1.5	0.220671	0.432001
opacus (n=2)	serraticeps (n=1)	1.5	0.220671	0.432001
opacus (n=2)	setulifer (n=1)	1.5	0.220671	0.432001
opacus (n=2)	simillimus (n=1)	1.5	0.220671	0.432001
opacus (n=2)	sp18 (n=2)	0	1	1
opacus (n=2)	specularis (n=2)	2.4	0.121335	0.432001
opacus (n=2)	spinosus (n=6)	0.444444	0.504985	0.649646
opacus (n=2)	spnov5 (n=1)	1.5	0.220671	0.432001
opacus (n=2)	texanus (n=2)	0	1	1
opacus (n=2)	umbraculatus (n=3)	3	0.0832645	0.432001
opacus (n=2)	unimaculatus (n=4)	3.42857	0.0640775	0.432001
opacus (n=2)	varians (n=2)	0	1	1
opacus (n=2)	wheeleri (n=1)	1.5	0.220671	0.432001
pallens (n=2)	pallensclade (n=1)	1.5	0.220671	0.432001
pallens (n=2)	pallidoides (n=3)	0.333333	0.563703	0.689418
pallens (n=2)	palta (n=2)	0.6	0.438578	0.582162
pallens (n=2)	pavonii (n=2)	2.4	0.121335	0.432001
pallens (n=2)	pellans (n=1)	0	1	1
pallens (n=2)	persimilis (n=4)	0.214286	0.643429	0.743349
pallens (n=2)	persimplex (n=1)	1.5	0.220671	0.432001
pallens (n=2)	pinellii (n=2)	2.4	0.121335	0.432001
pallens (n=2)	placidus (n=2)	2.4	0.121335	0.432001
pallens (n=2)	porrasi (n=1)	1.5	0.220671	0.432001
pallens (n=2)	pusillus (n=17)	0.0176471	0.894318	0.968467
pallens (n=2)	ramiphilus (n=2)	0.6	0.438578	0.582162
pallens (n=2)	rohweri (n=1)	1.5	0.220671	0.432001
pallens (n=2)	serraticeps (n=1)	1.5	0.220671	0.432001
pallens (n=2)	setulifer (n=1)	0	1	1
pallens (n=2)	simillimus (n=1)	1.5	0.220671	0.432001
pallens (n=2)	sp18 (n=2)	2.4	0.121335	0.432001
pallens (n=2)	specularis (n=2)	0.6	0.438578	0.582162
pallens (n=2)	spinosus (n=6)	0.444444	0.504985	0.649646
pallens (n=2)	spnov5 (n=1)	1.5	0.220671	0.432001
pallens (n=2)	texanus (n=2)	2.4	0.121335	0.432001
pallens (n=2)	umbraculatus (n=3)	0.333333	0.563703	0.689418
pallens (n=2)	unimaculatus (n=4)	0.857143	0.354539	0.502582
pallens (n=2)	varians (n=2)	2.4	0.121335	0.432001
pallens (n=2)	wheeleri (n=1)	0	1	1
pallensclade (n=1)	pallidoides (n=3)	1.8	0.179712	0.432001
pallensclade (n=1)	palta (n=2)	1.5	0.220671	0.432001
pallensclade (n=1)	pavonii (n=2)	1.5	0.220671	0.432001
pallensclade (n=1)	pellans (n=1)	1	0.317311	0.459322
pallensclade (n=1)	persimilis (n=4)	0	1	1
pallensclade (n=1)	persimplex (n=1)	1	0.317311	0.459322
pallensclade (n=1)	pinellii (n=2)	1.5	0.220671	0.432001
pallensclade (n=1)	placidus (n=2)	1.5	0.220671	0.432001
pallensclade (n=1)	porrasi (n=1)	1	0.317311	0.459322
pallensclade (n=1)	pusillus (n=17)	0.455108	0.499919	0.649477
pallensclade (n=1)	ramiphilus (n=2)	0	1	1
pallensclade (n=1)	rohweri (n=1)	1	0.317311	0.459322
pallensclade (n=1)	serraticeps (n=1)	1	0.317311	0.459322
pallensclade (n=1)	setulifer (n=1)	1	0.317311	0.459322
pallensclade (n=1)	simillimus (n=1)	1	0.317311	0.459322
pallensclade (n=1)	sp18 (n=2)	1.5	0.220671	0.432001
pallensclade (n=1)	specularis (n=2)	0	1	1
pallensclade (n=1)	spinosus (n=6)	1	0.317311	0.459322
pallensclade (n=1)	spnov5 (n=1)	1	0.317311	0.459322
pallensclade (n=1)	texanus (n=2)	1.5	0.220671	0.432001
pallensclade (n=1)	umbraculatus (n=3)	0.2	0.654721	0.743349
pallensclade (n=1)	unimaculatus (n=4)	0	1	1
pallensclade (n=1)	varians (n=2)	1.5	0.220671	0.432001
pallensclade (n=1)	wheeleri (n=1)	1	0.317311	0.459322
pallidoides (n=3)	palta (n=2)	0	1	1
pallidoides (n=3)	pavonii (n=2)	3	0.0832645	0.432001
pallidoides (n=3)	pellans (n=1)	1.8	0.179712	0.432001
pallidoides (n=3)	persimilis (n=4)	2	0.157299	0.432001
pallidoides (n=3)	persimplex (n=1)	1.8	0.179712	0.432001
pallidoides (n=3)	pinellii (n=2)	3	0.0832645	0.432001
pallidoides (n=3)	placidus (n=2)	3	0.0832645	0.432001
pallidoides (n=3)	porrasi (n=1)	1.8	0.179712	0.432001
pallidoides (n=3)	pusillus (n=17)	0.630252	0.427263	0.582162
pallidoides (n=3)	ramiphilus (n=2)	1.33333	0.248213	0.459322
pallidoides (n=3)	rohweri (n=1)	0.2	0.654721	0.743349
pallidoides (n=3)	serraticeps (n=1)	1.8	0.179712	0.432001
pallidoides (n=3)	setulifer (n=1)	0.2	0.654721	0.743349
pallidoides (n=3)	simillimus (n=1)	0.2	0.654721	0.743349
pallidoides (n=3)	sp18 (n=2)	0.333333	0.563703	0.689418
pallidoides (n=3)	specularis (n=2)	1.33333	0.248213	0.459322
pallidoides (n=3)	spinosus (n=6)	0.0666667	0.796253	0.871093
pallidoides (n=3)	spnov5 (n=1)	1.8	0.179712	0.432001
pallidoides (n=3)	texanus (n=2)	0.333333	0.563703	0.689418
pallidoides (n=3)	umbraculatus (n=3)	1.19048	0.275234	0.459322
pallidoides (n=3)	unimaculatus (n=4)	3.125	0.0770999	0.432001
pallidoides (n=3)	varians (n=2)	0.333333	0.563703	0.689418
pallidoides (n=3)	wheeleri (n=1)	0.2	0.654721	0.743349
palta (n=2)	pavonii (n=2)	2.4	0.121335	0.432001
palta (n=2)	pellans (n=1)	1.5	0.220671	0.432001
palta (n=2)	persimilis (n=4)	1.92857	0.164915	0.432001
palta (n=2)	persimplex (n=1)	1.5	0.220671	0.432001
palta (n=2)	pinellii (n=2)	2.4	0.121335	0.432001
palta (n=2)	placidus (n=2)	2.4	0.121335	0.432001
palta (n=2)	porrasi (n=1)	1.5	0.220671	0.432001
palta (n=2)	pusillus (n=17)	0.158824	0.690242	0.782122
palta (n=2)	ramiphilus (n=2)	0.6	0.438578	0.582162
palta (n=2)	rohweri (n=1)	0	1	1
palta (n=2)	serraticeps (n=1)	1.5	0.220671	0.432001
palta (n=2)	setulifer (n=1)	0	1	1
palta (n=2)	simillimus (n=1)	0	1	1
palta (n=2)	sp18 (n=2)	0.6	0.438578	0.582162
palta (n=2)	specularis (n=2)	0.6	0.438578	0.582162
palta (n=2)	spinosus (n=6)	0.111111	0.738883	0.820927
palta (n=2)	spnov5 (n=1)	1.5	0.220671	0.432001
palta (n=2)	texanus (n=2)	0.6	0.438578	0.582162
palta (n=2)	umbraculatus (n=3)	0.333333	0.563703	0.689418
palta (n=2)	unimaculatus (n=4)	1.92857	0.164915	0.432001
palta (n=2)	varians (n=2)	0.6	0.438578	0.582162
palta (n=2)	wheeleri (n=1)	0	1	1
pavonii (n=2)	pellans (n=1)	1.5	0.220671	0.432001
pavonii (n=2)	persimilis (n=4)	1.92857	0.164915	0.432001
pavonii (n=2)	persimplex (n=1)	1.5	0.220671	0.432001
pavonii (n=2)	pinellii (n=2)	0.6	0.438578	0.582162
pavonii (n=2)	placidus (n=2)	2.4	0.121335	0.432001
pavonii (n=2)	porrasi (n=1)	1.5	0.220671	0.432001
pavonii (n=2)	pusillus (n=17)	4.51765	0.0335469
pavonii (n=2)	ramiphilus (n=2)	2.4	0.121335	0.432001
pavonii (n=2)	rohweri (n=1)	1.5	0.220671	0.432001
pavonii (n=2)	serraticeps (n=1)	1.5	0.220671	0.432001
pavonii (n=2)	setulifer (n=1)	1.5	0.220671	0.432001
pavonii (n=2)	simillimus (n=1)	1.5	0.220671	0.432001
pavonii (n=2)	sp18 (n=2)	2.4	0.121335	0.432001
pavonii (n=2)	specularis (n=2)	2.4	0.121335	0.432001
pavonii (n=2)	spinosus (n=6)	4	0.0455003
pavonii (n=2)	spnov5 (n=1)	1.5	0.220671	0.432001
pavonii (n=2)	texanus (n=2)	2.4	0.121335	0.432001
pavonii (n=2)	umbraculatus (n=3)	1.33333	0.248213	0.459322
pavonii (n=2)	unimaculatus (n=4)	3.42857	0.0640775	0.432001
pavonii (n=2)	varians (n=2)	2.4	0.121335	0.432001
pavonii (n=2)	wheeleri (n=1)	1.5	0.220671	0.432001
pellans (n=1)	persimilis (n=4)	0.5	0.4795	0.624847
pellans (n=1)	persimplex (n=1)	1	0.317311	0.459322
pellans (n=1)	pinellii (n=2)	1.5	0.220671	0.432001
pellans (n=1)	placidus (n=2)	1.5	0.220671	0.432001
pellans (n=1)	porrasi (n=1)	1	0.317311	0.459322
pellans (n=1)	pusillus (n=17)	0.232198	0.629899	0.743349
pellans (n=1)	ramiphilus (n=2)	0	1	1
pellans (n=1)	rohweri (n=1)	1	0.317311	0.459322
pellans (n=1)	serraticeps (n=1)	1	0.317311	0.459322
pellans (n=1)	setulifer (n=1)	1	0.317311	0.459322
pellans (n=1)	simillimus (n=1)	1	0.317311	0.459322
pellans (n=1)	sp18 (n=2)	1.5	0.220671	0.432001
pellans (n=1)	specularis (n=2)	0	1	1
pellans (n=1)	spinosus (n=6)	1	0.317311	0.459322
pellans (n=1)	spnov5 (n=1)	1	0.317311	0.459322
pellans (n=1)	texanus (n=2)	1.5	0.220671	0.432001
pellans (n=1)	umbraculatus (n=3)	0.2	0.654721	0.743349
pellans (n=1)	unimaculatus (n=4)	0	1	1
pellans (n=1)	varians (n=2)	1.5	0.220671	0.432001
pellans (n=1)	wheeleri (n=1)	1	0.317311	0.459322
persimilis (n=4)	persimplex (n=1)	0.5	0.4795	0.624847
persimilis (n=4)	pinellii (n=2)	0.857143	0.354539	0.502582
persimilis (n=4)	placidus (n=2)	0	1	1
persimilis (n=4)	porrasi (n=1)	0	1	1
persimilis (n=4)	pusillus (n=17)	1.15508	0.282488	0.459322
persimilis (n=4)	ramiphilus (n=2)	0.214286	0.643429	0.743349
persimilis (n=4)	rohweri (n=1)	2	0.157299	0.432001
persimilis (n=4)	serraticeps (n=1)	0	1	1
persimilis (n=4)	setulifer (n=1)	0.5	0.4795	0.624847
persimilis (n=4)	simillimus (n=1)	2	0.157299	0.432001
persimilis (n=4)	sp18 (n=2)	1.92857	0.164915	0.432001
persimilis (n=4)	specularis (n=2)	0.214286	0.643429	0.743349
persimilis (n=4)	spinosus (n=6)	2.22727	0.135593	0.432001
persimilis (n=4)	spnov5 (n=1)	0.5	0.4795	0.624847
persimilis (n=4)	texanus (n=2)	3.42857	0.0640775	0.432001
persimilis (n=4)	umbraculatus (n=3)	0.125	0.723674	0.813538
persimilis (n=4)	unimaculatus (n=4)	0.333333	0.563703	0.689418
persimilis (n=4)	varians (n=2)	3.42857	0.0640775	0.432001
persimilis (n=4)	wheeleri (n=1)	0.5	0.4795	0.624847
persimplex (n=1)	pinellii (n=2)	0	1	1
persimplex (n=1)	placidus (n=2)	1.5	0.220671	0.432001
persimplex (n=1)	porrasi (n=1)	1	0.317311	0.459322
persimplex (n=1)	pusillus (n=17)	1.56966	0.210256	0.432001
persimplex (n=1)	ramiphilus (n=2)	1.5	0.220671	0.432001
persimplex (n=1)	rohweri (n=1)	1	0.317311	0.459322
persimplex (n=1)	serraticeps (n=1)	1	0.317311	0.459322
persimplex (n=1)	setulifer (n=1)	1	0.317311	0.459322
persimplex (n=1)	simillimus (n=1)	1	0.317311	0.459322
persimplex (n=1)	sp18 (n=2)	1.5	0.220671	0.432001
persimplex (n=1)	specularis (n=2)	1.5	0.220671	0.432001
persimplex (n=1)	spinosus (n=6)	2.25	0.133614	0.432001
persimplex (n=1)	spnov5 (n=1)	1	0.317311	0.459322
persimplex (n=1)	texanus (n=2)	1.5	0.220671	0.432001
persimplex (n=1)	umbraculatus (n=3)	0.2	0.654721	0.743349
persimplex (n=1)	unimaculatus (n=4)	2	0.157299	0.432001
persimplex (n=1)	varians (n=2)	1.5	0.220671	0.432001
persimplex (n=1)	wheeleri (n=1)	1	0.317311	0.459322
pinellii (n=2)	placidus (n=2)	2.4	0.121335	0.432001
pinellii (n=2)	porrasi (n=1)	1.5	0.220671	0.432001
pinellii (n=2)	pusillus (n=17)	3.45882	0.0629151	0.432001
pinellii (n=2)	ramiphilus (n=2)	2.4	0.121335	0.432001
pinellii (n=2)	rohweri (n=1)	1.5	0.220671	0.432001
pinellii (n=2)	serraticeps (n=1)	1.5	0.220671	0.432001
pinellii (n=2)	setulifer (n=1)	1.5	0.220671	0.432001
pinellii (n=2)	simillimus (n=1)	1.5	0.220671	0.432001
pinellii (n=2)	sp18 (n=2)	2.4	0.121335	0.432001
pinellii (n=2)	specularis (n=2)	2.4	0.121335	0.432001
pinellii (n=2)	spinosus (n=6)	2.77778	0.0955807	0.432001
pinellii (n=2)	spnov5 (n=1)	0	1	1
pinellii (n=2)	texanus (n=2)	2.4	0.121335	0.432001
pinellii (n=2)	umbraculatus (n=3)	1.33333	0.248213	0.459322
pinellii (n=2)	unimaculatus (n=4)	3.42857	0.0640775	0.432001
pinellii (n=2)	varians (n=2)	2.4	0.121335	0.432001
pinellii (n=2)	wheeleri (n=1)	1.5	0.220671	0.432001
placidus (n=2)	porrasi (n=1)	1.5	0.220671	0.432001
placidus (n=2)	pusillus (n=17)	1.12941	0.287901	0.459322
placidus (n=2)	ramiphilus (n=2)	0	1	1
placidus (n=2)	rohweri (n=1)	1.5	0.220671	0.432001
placidus (n=2)	serraticeps (n=1)	0	1	1
placidus (n=2)	setulifer (n=1)	1.5	0.220671	0.432001
placidus (n=2)	simillimus (n=1)	1.5	0.220671	0.432001
placidus (n=2)	sp18 (n=2)	2.4	0.121335	0.432001
placidus (n=2)	specularis (n=2)	0.6	0.438578	0.582162
placidus (n=2)	spinosus (n=6)	1.77778	0.182422	0.432001
placidus (n=2)	spnov5 (n=1)	1.5	0.220671	0.432001
placidus (n=2)	texanus (n=2)	2.4	0.121335	0.432001
placidus (n=2)	umbraculatus (n=3)	0	1	1
placidus (n=2)	unimaculatus (n=4)	0.857143	0.354539	0.502582
placidus (n=2)	varians (n=2)	2.4	0.121335	0.432001
placidus (n=2)	wheeleri (n=1)	1.5	0.220671	0.432001
porrasi (n=1)	pusillus (n=17)	1.12384	0.289093	0.459322
porrasi (n=1)	ramiphilus (n=2)	1.5	0.220671	0.432001
porrasi (n=1)	rohweri (n=1)	1	0.317311	0.459322
porrasi (n=1)	serraticeps (n=1)	1	0.317311	0.459322
porrasi (n=1)	setulifer (n=1)	1	0.317311	0.459322
porrasi (n=1)	simillimus (n=1)	1	0.317311	0.459322
porrasi (n=1)	sp18 (n=2)	1.5	0.220671	0.432001
porrasi (n=1)	specularis (n=2)	1.5	0.220671	0.432001
porrasi (n=1)	spinosus (n=6)	1	0.317311	0.459322
porrasi (n=1)	spnov5 (n=1)	1	0.317311	0.459322
porrasi (n=1)	texanus (n=2)	1.5	0.220671	0.432001
porrasi (n=1)	umbraculatus (n=3)	0.2	0.654721	0.743349
porrasi (n=1)	unimaculatus (n=4)	2	0.157299	0.432001
porrasi (n=1)	varians (n=2)	1.5	0.220671	0.432001
porrasi (n=1)	wheeleri (n=1)	1	0.317311	0.459322
pusillus (n=17)	ramiphilus (n=2)	0.864706	0.352425	0.502582
pusillus (n=17)	rohweri (n=1)	1.12384	0.289093	0.459322
pusillus (n=17)	serraticeps (n=1)	0.455108	0.499919	0.649477
pusillus (n=17)	setulifer (n=1)	0.0835913	0.772488	0.85108
pusillus (n=17)	simillimus (n=1)	1.12384	0.289093	0.459322
pusillus (n=17)	sp18 (n=2)	2.54118	0.110912	0.432001
pusillus (n=17)	specularis (n=2)	0.864706	0.352425	0.502582
pusillus (n=17)	spinosus (n=6)	0.960784	0.326989	0.472818
pusillus (n=17)	spnov5 (n=1)	2.08978	0.148287	0.432001
pusillus (n=17)	texanus (n=2)	2.54118	0.110912	0.432001
pusillus (n=17)	umbraculatus (n=3)	0.473389	0.491432	0.639422
pusillus (n=17)	unimaculatus (n=4)	1.35561	0.244299	0.459322
pusillus (n=17)	varians (n=2)	2.54118	0.110912	0.432001
pusillus (n=17)	wheeleri (n=1)	0.232198	0.629899	0.743349
ramiphilus (n=2)	rohweri (n=1)	1.5	0.220671	0.432001
ramiphilus (n=2)	serraticeps (n=1)	0	1	1
ramiphilus (n=2)	setulifer (n=1)	1.5	0.220671	0.432001
ramiphilus (n=2)	simillimus (n=1)	1.5	0.220671	0.432001
ramiphilus (n=2)	sp18 (n=2)	2.4	0.121335	0.432001
ramiphilus (n=2)	specularis (n=2)	0	1	1
ramiphilus (n=2)	spinosus (n=6)	1	0.317311	0.459322
ramiphilus (n=2)	spnov5 (n=1)	1.5	0.220671	0.432001
ramiphilus (n=2)	texanus (n=2)	2.4	0.121335	0.432001
ramiphilus (n=2)	umbraculatus (n=3)	0	1	1
ramiphilus (n=2)	unimaculatus (n=4)	0	1	1
ramiphilus (n=2)	varians (n=2)	2.4	0.121335	0.432001
ramiphilus (n=2)	wheeleri (n=1)	1.5	0.220671	0.432001
rohweri (n=1)	serraticeps (n=1)	1	0.317311	0.459322
rohweri (n=1)	setulifer (n=1)	1	0.317311	0.459322
rohweri (n=1)	simillimus (n=1)	1	0.317311	0.459322
rohweri (n=1)	sp18 (n=2)	0	1	1
rohweri (n=1)	specularis (n=2)	1.5	0.220671	0.432001
rohweri (n=1)	spinosus (n=6)	0.25	0.617075	0.740923
rohweri (n=1)	spnov5 (n=1)	1	0.317311	0.459322
rohweri (n=1)	texanus (n=2)	1.5	0.220671	0.432001
rohweri (n=1)	umbraculatus (n=3)	0.2	0.654721	0.743349
rohweri (n=1)	unimaculatus (n=4)	2	0.157299	0.432001
rohweri (n=1)	varians (n=2)	0	1	1
rohweri (n=1)	wheeleri (n=1)	1	0.317311	0.459322
serraticeps (n=1)	setulifer (n=1)	1	0.317311	0.459322
serraticeps (n=1)	simillimus (n=1)	1	0.317311	0.459322
serraticeps (n=1)	sp18 (n=2)	1.5	0.220671	0.432001
serraticeps (n=1)	specularis (n=2)	0	1	1
serraticeps (n=1)	spinosus (n=6)	1	0.317311	0.459322
serraticeps (n=1)	spnov5 (n=1)	1	0.317311	0.459322
serraticeps (n=1)	texanus (n=2)	1.5	0.220671	0.432001
serraticeps (n=1)	umbraculatus (n=3)	0.2	0.654721	0.743349
serraticeps (n=1)	unimaculatus (n=4)	0.5	0.4795	0.624847
serraticeps (n=1)	varians (n=2)	1.5	0.220671	0.432001
serraticeps (n=1)	wheeleri (n=1)	1	0.317311	0.459322
setulifer (n=1)	simillimus (n=1)	1	0.317311	0.459322
setulifer (n=1)	sp18 (n=2)	1.5	0.220671	0.432001
setulifer (n=1)	specularis (n=2)	1.5	0.220671	0.432001
setulifer (n=1)	spinosus (n=6)	0.25	0.617075	0.740923
setulifer (n=1)	spnov5 (n=1)	1	0.317311	0.459322
setulifer (n=1)	texanus (n=2)	1.5	0.220671	0.432001
setulifer (n=1)	umbraculatus (n=3)	0.2	0.654721	0.743349
setulifer (n=1)	unimaculatus (n=4)	2	0.157299	0.432001
setulifer (n=1)	varians (n=2)	1.5	0.220671	0.432001
setulifer (n=1)	wheeleri (n=1)	1	0.317311	0.459322
simillimus (n=1)	sp18 (n=2)	0	1	1
simillimus (n=1)	specularis (n=2)	1.5	0.220671	0.432001
simillimus (n=1)	spinosus (n=6)	0.25	0.617075	0.740923
simillimus (n=1)	spnov5 (n=1)	1	0.317311	0.459322
simillimus (n=1)	texanus (n=2)	1.5	0.220671	0.432001
simillimus (n=1)	umbraculatus (n=3)	0.2	0.654721	0.743349
simillimus (n=1)	unimaculatus (n=4)	2	0.157299	0.432001
simillimus (n=1)	varians (n=2)	0	1	1
simillimus (n=1)	wheeleri (n=1)	1	0.317311	0.459322
sp18 (n=2)	specularis (n=2)	2.4	0.121335	0.432001
sp18 (n=2)	spinosus (n=6)	0.444444	0.504985	0.649646
sp18 (n=2)	spnov5 (n=1)	1.5	0.220671	0.432001
sp18 (n=2)	texanus (n=2)	0	1	1
sp18 (n=2)	umbraculatus (n=3)	1.33333	0.248213	0.459322
sp18 (n=2)	unimaculatus (n=4)	3.42857	0.0640775	0.432001
sp18 (n=2)	varians (n=2)	0	1	1
sp18 (n=2)	wheeleri (n=1)	1.5	0.220671	0.432001
specularis (n=2)	spinosus (n=6)	1	0.317311	0.459322
specularis (n=2)	spnov5 (n=1)	1.5	0.220671	0.432001
specularis (n=2)	texanus (n=2)	2.4	0.121335	0.432001
specularis (n=2)	umbraculatus (n=3)	0.333333	0.563703	0.689418
specularis (n=2)	unimaculatus (n=4)	0.214286	0.643429	0.743349
specularis (n=2)	varians (n=2)	2.4	0.121335	0.432001
specularis (n=2)	wheeleri (n=1)	1.5	0.220671	0.432001
spinosus (n=6)	spnov5 (n=1)	2.25	0.133614	0.432001
spinosus (n=6)	texanus (n=2)	0.444444	0.504985	0.649646
spinosus (n=6)	umbraculatus (n=3)	1.06667	0.3017	0.459322
spinosus (n=6)	unimaculatus (n=4)	2.22727	0.135593	0.432001
spinosus (n=6)	varians (n=2)	0.444444	0.504985	0.649646
spinosus (n=6)	wheeleri (n=1)	0.25	0.617075	0.740923
spnov5 (n=1)	texanus (n=2)	1.5	0.220671	0.432001
spnov5 (n=1)	umbraculatus (n=3)	0.2	0.654721	0.743349
spnov5 (n=1)	unimaculatus (n=4)	2	0.157299	0.432001
spnov5 (n=1)	varians (n=2)	1.5	0.220671	0.432001
spnov5 (n=1)	wheeleri (n=1)	1	0.317311	0.459322
texanus (n=2)	umbraculatus (n=3)	1.33333	0.248213	0.459322
texanus (n=2)	unimaculatus (n=4)	3.42857	0.0640775	0.432001
texanus (n=2)	varians (n=2)	0	1	1
texanus (n=2)	wheeleri (n=1)	1.5	0.220671	0.432001
umbraculatus (n=3)	unimaculatus (n=4)	0.5	0.4795	0.624847
umbraculatus (n=3)	varians (n=2)	1.33333	0.248213	0.459322
umbraculatus (n=3)	wheeleri (n=1)	0.2	0.654721	0.743349
unimaculatus (n=4)	varians (n=2)	3.42857	0.0640775	0.432001
unimaculatus (n=4)	wheeleri (n=1)	2	0.157299	0.432001
varians (n=2)	wheeleri (n=1)	1.5	0.220671	0.432001

## Sheet: Table Paper
Shannon Metric - Kruskal-Wallis (pairwise)
Group 1	Group 2	H	p-value
atratus (n=7)	decoloratus (n=2)	4.2	0.040424
atratus (n=7)	pavonii (n=2)	4.2	0.040424
basalis (n=5)	eduarduli (n=4)	6	0.0143059
basalis (n=5)	kukulcan (n=3)	5	0.0253473
crenaticeps (n=3)	eduarduli (n=4)	4.5	0.0338949
crenaticeps (n=3)	kukulcan (n=3)	3.85714	0.0495346
crenaticeps (n=3)	maculatus (n=6)	5.4	0.0201368
crenaticeps (n=3)	pallidoides (n=3)	3.85714	0.0495346
crenaticeps (n=3)	pusillus (n=17)	4.70868	0.0300106
crenaticeps (n=3)	unimaculatus (n=4)	4.5	0.0338949
cristatus (n=2)	maculatus (n=6)	4	0.0455003
decoloratus (n=2)	grandinosus (n=6)	4	0.0455003
decoloratus (n=2)	maculatus (n=6)	4	0.0455003
decoloratus (n=2)	minutus (n=6)	4	0.0455003
decoloratus (n=2)	pusillus (n=17)	5.1	0.0239258
decoloratus (n=2)	spinosus (n=6)	4	0.0455003
eduarduli (n=4)	unimaculatus (n=4)	5.33333	0.0209213
hirsutus (n=2)	maculatus (n=6)	4	0.0455003
kukulcan (n=3)	unimaculatus (n=4)	4.5	0.0338949
maculatus (n=6)	pavonii (n=2)	4	0.0455003
maculatus (n=6)	pinellii (n=2)	4	0.0455003
maculatus (n=6)	placidus (n=2)	4	0.0455003
maculatus (n=6)	ramiphilus (n=2)	4	0.0455003
maculatus (n=6)	specularis (n=2)	4	0.0455003
maculatus (n=6)	unimaculatus (n=4)	6.54545	0.0105152
minutus (n=6)	opacus (n=2)	4	0.0455003
pavonii (n=2)	pusillus (n=17)	4.51765	0.0335469
pavonii (n=2)	spinosus (n=6)	4	0.0455003
