# Supplementary material for: Untangling the complex interactions between turtle ants and their microbial partners
Source: Anim Microbiome. 2023 Jan 3;5:1. doi: 10.1186/s42523-022-00223-7 (PMC9809061; doi:10.1186/s42523-022-00223-7)
Supplement: Supplementary file 10 — Additional file 10. List of specimens included in this study. [file 42523_2022_223_MOESM10_ESM.xlsx]

## Sheet: Editado
SampleID	Genero	Species	SpeciesGroup	Country	Site	Bioregions	Sample_Type	Lat	Lon
C18_032	Cephalotes	ang_clade	angustus	Brazil	Vellozia	Chacoan	gaster	-19.2941	-43.5879
POW0491	Cephalotes	ang_clade	angustus	Brazil	MinasGerais	Chacoan	gaster	-19.1777	-48.3901
POW0492	Cephalotes	ang_clade	angustus	Brazil	MinasGerais	Chacoan	gaster	-19.0337	-48.3184
pow503	Cephalotes	ang_clade	angustus	Brazil	MinasGerais	Chacoan	noninvasive	-14.7569	-43.9419
pow544	Cephalotes	ang_clade	angustus	Brazil	MinasGerais	Chacoan	noninvasive	-14.7569	-43.9419
pow0637	Cephalotes	ang_clade	angustus	Brazil	MinasGerais	Chacoan	noninvasive	-19.2936	-43.5881
pow0635	Cephalotes	ang_clade	angustus	Brazil	MinasGerais	Chacoan	noninvasive	-19.3438	-43.6371
pow547	Cephalotes	angustus	angustus	Brazil	MinasGerais	Chacoan	noninvasive	20.4514	-42.3843
CSM0904	Cephalotes	angustus_clade	angustus	Venezuela	Aragua	NW South	gaster	10.4608	-67.7719
pow516	Cephalotes	angustus_clade	angustus	Brazil	MinasGerais	Chacoan	noninvasive	-14.7569	-43.9419
POW0389	Cephalotes	notatus	angustus	Brazil	Brasilia	Chacoan	ww	-15.8128	-47.9082
POW0363	Cephalotes	palta	angustus	Brazil	panga	Chacoan	gaster	-19.1721	-48.3995
POW0384	Cephalotes	palta	angustus	Brazil	panga	Chacoan	gaster	-19.1732	-48.4013
pow0602	Cephalotes	targionii	angustus	Brazil	Amazonas	Amazonian	noninvasive	3.0038	59.9187
POW0380A	Cephalotes	adolphi	angustus	Brazil	panga	Chacoan	gaster	-19.1743	-48.4009
POW0380C	Cephalotes	adolphi	angustus	Brazil	panga	Chacoan	ww	-19.1743	-48.4009
CSM3002	Cephalotes	atratus	atratus	Peru	cusco	Amazonian	gaster	-12.8753	-71.411
CSM3341	Cephalotes	atratus	atratus	Panama	gamboa	Mesoamerica	gaster	9.13449	-79.7224
CSM3467	Cephalotes	atratus	atratus	FrenchGuiana	FrenchGuiana	Amazonian	gaster	4.03964	-52.6758
FMNHINS047364	Cephalotes	atratus	atratus	Brazil	MatoGrosso	Amazonian	noninvasive	-20.4476	-54.9605
POW0090B	Cephalotes	atratus	atratus	Argentina	Misiones	Parana	ww	-26.9987	-55.1789
POW0090C	Cephalotes	atratus	atratus	Argentina	Misiones	Parana	gaster	-26.9987	-55.1789
pow0385_C15_50_1	Cephalotes	atratus	atratus	Brazil	panga	Chacoan	gaster	-19.1732	-48.4019
pow0385_C15_50_2	Cephalotes	atratus	atratus	Brazil	panga	Chacoan	gaster	-19.1732	-48.4019
DK07_27	Cephalotes	marginatus	atratus	Venezuela	Amazonas	Amazonian	noninvasive	1.19199	-67.0547
CSM2992	Cephalotes	opacus	atratus	Peru	cusco	Amazonian	gaster	-12.9024	-71.4077
CSM3441	Cephalotes	opacus	atratus	FrenchGuiana	FrenchGuiana	Amazonian	gaster	4.03792	-52.6728
pow528	Cephalotes	opacus	atratus	Brazil	Amazonas	Amazonian	noninvasive	2.5742	-59.554
CSM3490	Cephalotes	placidus	atratus	FrenchGuiana	FrenchGuiana	Amazonian	gaster	4.08761	-52.6801
POW0186	Cephalotes	placidus	atratus	Peru	Peru	Amazonian	ww	-14.0364	-72.2515
SY13	Cephalotes	serraticeps	atratus	Peru	Loreto	Amazonian	ww	-3.7322	-73.2549
POW0123C	Cephalotes	alfaroi	atratus	CostaRica	Heredia	Mesoamerica	gaster	10.4441	-84.011
POW0123D	Cephalotes	alfaroi	atratus	CostaRica	Heredia	Mesoamerica	ww	10.4441	-84.011
CS_RA1196A	Cephalotes	basalis	basalis	Mexico	Chiapas	Mesoamerica	gaster	15.1736	-92.336
CS_RA1196D	Cephalotes	basalis	basalis	Mexico	Chiapas	Mesoamerica	ww	15.1736	-92.336
CSM0903	Cephalotes	basalis	basalis	Venezuela	Aragua	NW South	gaster	10.4608	-67.7719
CSM3361	Cephalotes	basalis	basalis	Panama	ProvPanama	Mesoamerica	gaster	9.1647	-71.8377
GB57	Cephalotes	basalis	basalis	Panama	na	Mesoamerica	ww	8.9998	-79.5079
POW0145	Cephalotes	cordiae	basalis	Peru	Peru	Amazonian	gaster	-3.24946	-72.909
pow0043	Cephalotes	manni	basalis	Peru	Peru	Amazonian	noninvasive	-12.8948	-71.403
C18_049	Cephalotes	ramiphilus	basalis	Brazil	ReservaVargemGrande	Chacoan	gaster	-15.8074	-48.9182
DAD04	Cephalotes	ramiphilus	basalis	Ecuador	Sucumbios	Amazonian	noninvasive	-0.1619	-76.6442
POW0409	Cephalotes	ramiphilus	basalis	Brazil	MatoGrosso	Chacoan	ww	-15.8506	-52.2675
JS_C_221_Y	Cephalotes	bimaculatus	bimaculatus	Mexico	Tamaulipas	Nearctic	gaster	23.0721	-99.1256
JS-C-221_B	Cephalotes	bimaculatus	bimaculatus	Mexico	Tamaulipas	Nearctic	ww	23.0721	-99.1256
AW02	Cephalotes	bruchi	bruchi	Paraguay	Asuncion	Chacoan	noninvasive	-25.2833	-57.6333
CS_RA1169	Cephalotes	clypeatus	clypeatus	Paraguay	ReservaTapyta	Parana	gaster	-26.25	-55.76
POW0188	Cephalotes	clypeatus	clypeatus	Peru	MadredeDios	Amazonian	ww	-12.3036	-70.3848
POW0438	Cephalotes	clypeatus	clypeatus	Brazil	MatoGrossodoSul	Chacoan	gaster	-20.966	-56.5196
JSC09	Cephalotes	coffclade	coffeae	Suriname	na	Amazonian	noninvasive	4.6048	-56.3074
CSM2353	Cephalotes	setulifer	coffeae	CostaRica	GuanacasteProv	Mesoamerica	gaster	10.8429	-85.6159
CFP04	Cephalotes	trichophorus	coffeae	Brazil	Amazonas	Amazonian	noninvasive	-3.3333	-60.2833
CSM0895_A	Cephalotes	crenaticeps	crenaticeps	Venezuela	Aragua	NW South	ww	10.3494	-67.6844
CSM0895_B	Cephalotes	crenaticeps	crenaticeps	Venezuela	Aragua	NW South	gaster	10.3494	-67.6844
ER8	Cephalotes	crenaticeps	crenaticeps	Venezuela	na	Amazonian	gaster	6.3311	-62.6996
POW0359	Cephalotes	betoi	depressus	Brazil	Brasilia	Chacoan	gaster	-15.8691	-47.9173
POW0390	Cephalotes	betoi	depressus	Brazil	Piaui	Chacoan	gaster	-9.19163	-44.8426
POW0095	Cephalotes	borgmeieri	depressus	Argentina	Misiones	Parana	gaster	-26.9987	-55.1789
CSM3433	Cephalotes	cordatus	depressus	FrenchGuiana	FrenchGuiana	Amazonian	gaster	4.03792	-52.6728
POW0423	Cephalotes	cordatus	depressus	Brazil	Goias	Chacoan	gaster	-17.7858	-48.6691
POW0366_A	Cephalotes	depressus	depressus	Brazil	panga	Chacoan	gaster	-19.1695	-48.3992
POW0366_C	Cephalotes	depressus	depressus	Brazil	panga	Chacoan	ww	-19.1695	-48.3992
POW0372	Cephalotes	depressus	depressus	Brazil	panga	Chacoan	gaster	-19.1702	-48.399
POW0457	Cephalotes	depressus	depressus	Brazil	parana	Parana	gaster	-24.168	-49.6666
POW0561	Cephalotes	depressus	depressus	Brazil	Roraima	Amazonian	gaster	2.5274	-60.5387
POW0576	Cephalotes	depressus	depressus	Brazil	Roraima	Amazonian	gaster	2.5274	-60.5387
AW04	Cephalotes	eduarduli	depressus	Paraguay	na	Chacoan	noninvasive	-26.85	-57.9666
C15_30_1	Cephalotes	eduarduli	depressus	Brazil	panga	Chacoan	gaster	-19.1698	-48.3994
POW0116	Cephalotes	eduarduli	depressus	Argentina	Misiones	Parana	ww	-26.9987	-55.1789
POW0387_B	Cephalotes	eduarduli	depressus	Brazil	MinasGerais	Chacoan	ww	-18.6691	-48.1622
POW0387_Y	Cephalotes	eduarduli	depressus	Brazil	MinasGerais	Chacoan	gaster	-18.6691	-48.1622
CS_RA1185_D	Cephalotes	cristatus	depressus	CostaRica	Hwy239near	Mesoamerica	ww	9.81847	-84.3761
CS_RA1185_Y	Cephalotes	cristatus	depressus	CostaRica	Hwy239nea	Mesoamerica	gaster	9.81847	-84.3761
FMNHINS047665	Cephalotes	cristatus	depressus	Panama	CerroAzul	Mesoamerica	noninvasive	9.2202	-79.3937
CSM3452	Cephalotes	pavonii	depressus	FrenchGuiana	FrenchGuiana	Amazonian	gaster	4.03792	-52.6728
POW0421	Cephalotes	pavonii	depressus	Brazil	MinasGerias	Chacoan	gaster	-15.5005	-44.7266
AW03	Cephalotes	fiebrigi	fiebrigi	Paraguay	na	Chacoan	noninvasive	-23.8666	-58.45
AW05_pow0235	Cephalotes	guayaki	fiebrigi	Paraguay	Neembucu	Chacoan	noninvasive	-26.85	-57.9667
PSW12398	Cephalotes	liogaster	fiebrigi	Bolivia	na	Amazonian	noninvasive	-14.651	-67.6294
17	Cephalotes	pilosus	fiebrigi	Brazil	MinasGerais	Chacoan	noninvasive	-18.9749	-48.2908
C18_307	Cephalotes	specularis	fiebrigi	Brazil	CachoeiraGrande	Chacoan	gaster	-19.3446	-43.6391
POW0490	Cephalotes	specularis	fiebrigi	Brazil	MinasGerais	Chacoan	gaster	-19.035	-48.3198
CSM0905a	Cephalotes	grandinosus	grandinosus	Venezuela	Aragua	NW South	gaster	10.4608	-67.7719
CSM3362	Cephalotes	grandinosus	grandinosus	Panama	ProvPanama	Mesoamerica	gaster	9.1647	-71.8377
POW0364_C	Cephalotes	grandinosus	grandinosus	Brazil	panga	Chacoan	ww	-19.1695	-48.3992
POW0364_Y	Cephalotes	grandinosus	grandinosus	Brazil	panga	Chacoan	gaster	-19.1695	-48.3992
POW0379	Cephalotes	grandinosus	grandinosus	Brazil	panga	Chacoan	gaster	-19.1743	-48.4009
POW0383	Cephalotes	grandinosus	grandinosus	Brazil	panga	Chacoan	gaster	-19.1732	-48.4013
POW0367	Cephalotes	persimilis	grandinosus	Brazil	panga	Chacoan	gaster	-19.1696	-48.399
POW0370	Cephalotes	persimilis	grandinosus	Brazil	panga	Chacoan	gaster	-19.1698	-48.3991
POW0388	Cephalotes	persimilis	grandinosus	Brazil	panga	Chacoan	gaster	-19.1694	-48.3989
POW0413	Cephalotes	persimilis	grandinosus	Brazil	MatoGrosso	Chacoan	gaster	-14.7175	-52.3571
PSW12322	Cephalotes	persimplex	grandinosus	Bolivia	na	Amazonian	gaster	-14.651	-67.6294
pow0471	Cephalotes	auricomus	hamulus	DominicanRepublic	na	Antilles	gaster	19.3004	-69.9493
POW0205B	Cephalotes	christopherseni	laminatus	Panama	Panama	Mesoamerica	gaster	8.9998	-79.5079
POW0205D	Cephalotes	christopherseni	laminatus	Panama	Panama	Mesoamerica	ww	8.9998	-79.5079
CS_RA1216	Cephalotes	laminatus	laminatus	Brazil	SaoPaulo	Chacoan	gaster	-22.66	-50.41
POW0223	Cephalotes	laminatusclade	laminatus	Peru	Peru	Amazonian	ww	-3.24946	-72.909
CSM2337	Cephalotes	minutus	laminatus	CostaRica	GuanacasteProv	Mesoamerica	gaster	10.8429	-85.6159
CSM3023	Cephalotes	minutus	laminatus	Peru	cusco	Amazonian	gaster	-12.8947	-71.4039
CSM3440	Cephalotes	minutus	laminatus	FrenchGuiana	FrenchGuiana	Amazonian	gaster	4.03792	-52.6728
JS-C-215	Cephalotes	minutus	laminatus	Mexico	Tamaulipas	Nearctic	gaster	23.0806	-99.1612
POW0050	Cephalotes	minutus	laminatus	Peru	Peru	Amazonian	gaster	-13.5118	-71.968
pow0399	Cephalotes	minutus	laminatus	Brazil	Brasilia	Chacoan	noninvasive	-15.9509	-47.9126
POW0420	Cephalotes	minutus	laminatus	Brazil	MinasGerias	Chacoan	gaster	-15.5005	-44.7266
CSM3505	Cephalotes	simillimus	laminatus	FrenchGuiana	FrenchGuiana	Amazonian	gaster	4.03792	-52.6728
CS_RA1203	Cephalotes	spinosus	laminatus	Ecuador	Orellana	Amazonian	gaster	-0.67131	-76.4005
CSM3063	Cephalotes	spinosus	laminatus	Peru	cusco	Amazonian	gaster	-12.8947	-71.4039
POW0026	Cephalotes	spinosus	laminatus	Brazil	MatoGrosso	Amazonian	gaster	-9.5814	-55.9235
POW0035	Cephalotes	spinosus	laminatus	Peru	Cusco	Amazonian	gaster	-12.8948	-71.4043
POW0570	Cephalotes	spinosus	laminatus	Brazil	Amazonas	Amazonian	gaster	-3.2797	-60.1934
POW0603	Cephalotes	spinosus	laminatus	Brazil	Amazonas	Amazonian	gaster	-3.0038	-59.9187
POW0124	Cephalotes	biguttatus	multispinosus	CostaRica	Heredia	Mesoamerica	gaster	10.4441	-84.011
JS-C-203A	Cephalotes	goniodontus	multispinosus	Mexico	Jalisco	Mexican transition	gaster	19.4989	-105.042
JS-C-203D	Cephalotes	goniodontus	multispinosus	Mexico	Jalisco	Mexican transition	ww	19.4989	-105.042
CSM2424a	Cephalotes	pallens	pallens	CostaRica	GuanacasteProv	Mesoamerica	gaster	10.8429	-85.6159
CSM3517	Cephalotes	pallens	pallens	FrenchGuiana	FrenchGuiana	Amazonian	gaster	4.94819	-52.3142
CS_RA1186A	Cephalotes	pallensclade	pallens	Brazil	SantaCatarina	Parana	ww	-20.7137	-55.9087
CS_RA1186C	Cephalotes	pallensclade	pallens	Brazil	SantaCatarina	Parana	gaster	-20.7137	-55.9087
POW0403	Cephalotes	pallidoides	pallens	Brazil	MinasGerias	Chacoan	ww	-17.1906	-47.0661
POW0430	Cephalotes	pallidoides	pallens	Brazil	Goias	Chacoan	gaster	-17.8093	-48.7056
POW0449	Cephalotes	pallidoides	pallens	Brazil	Piaui	Chacoan	gaster	-4.12887	-41.6879
C1610	Cephalotes	decoloratus	pallens	DominicanRepublic	Oviedo	Antilles	gaster	17.808	-71.4472
pow0465	Cephalotes	decoloratus	pallens	DominicanRepublic	Oviedo	Antilles	gaster	17.8076	-71.4473
JKW239	Cephalotes	jamaicensis	pallens	Jamaica	na	Antilles	gaster	17.8364	-77.1657
JKW970	Cephalotes	jamaicensis	pallens	CaymanIslands	GrandCayman	Antilles	gaster	19.388	-81.376
POW0386	Cephalotes	pellans	pallens	Brazil	panga	Chacoan	gaster	-19.1694	-48.3989
POW0153	Cephalotes	porrasi	pallens	Panama	Colon	Mesoamerica	gaster	9.1208	-79.7158
CSM3389	Cephalotes	varians	pallens	USA	Florida	Antilles	gaster	24.5579	-81.7628
JKW924	Cephalotes	varians	pallens	Bahamas	GreatStirrupCay	Antilles	gaster	25.8222	-77.9129
CS_RA1209	Cephalotes	incertus	pinelii	Brazil	RioGrandedoSul	Chacoan	gaster	-30.3358	-54.32
JKW341	Cephalotes	kukulcan	pinelii	Belize	na	Mesoamerica	gaster	17.518	-88.202
JKW378	Cephalotes	kukulcan	pinelii	Honduras	RoatanIsland	Mesoamerica	gaster	16.323	-86.507
JLT01_JTL01	Cephalotes	kukulcan	pinelii	Honduras	Atlantida	Mesoamerica	ww	16.0833	-86.9167
POW0460A	Cephalotes	liepini	pinelii	Brazil	MinasGerias	Chacoan	gaster	-19.1759	-48.4014
POW0460C	Cephalotes	liepini	pinelii	Brazil	MinasGerias	Chacoan	ww	-19.1759	-48.4014
CSM2581	Cephalotes	maculatus	pinelii	CostaRica	GuanacasteProv	Mesoamerica	gaster	10.8429	-85.6159
CSM3436	Cephalotes	maculatus	pinelii	FrenchGuiana	FrenchGuiana	Amazonian	gaster	4.03792	-52.6728
POW0046	Cephalotes	maculatus	pinelii	Peru	Cusco	Amazonian	gaster	-13.5118	-71.968
pow0053	Cephalotes	maculatus	pinelii	Argentina	Misiones	Parana	noninvasive	-25.6907	-54.4408
pow0103_b	Cephalotes	maculatus	pinelii	Argentina	Misiones	Parana	noninvasive	-25.5961	-54.5827
pow0247	Cephalotes	maculatus	pinelii	Peru	Loreto	Amazonian	noninvasive	-3.94472	-73.3996
POW0368	Cephalotes	maculatus	pinelii	Brazil	panga	Chacoan	gaster	-19.1694	-48.3989
POW0376	Cephalotes	maculatus	pinelii	Brazil	panga	Chacoan	gaster	-19.1696	-48.399
POW0377	Cephalotes	maculatus	pinelii	Brazil	panga	Chacoan	gaster	-19.1691	-48.3986
pow0633	Cephalotes	maculatus	pinelii	Brazil	MinasGerais	Chacoan	noninvasive	-19.3447	-43.6382
pow546	Cephalotes	maculatus	pinelii	Brazil	MinasGerais	Chacoan	noninvasive	20.4514	-42.3843
C18_208	Cephalotes	nilpiei	pinelii	Brazil	Capao	Chacoan	gaster	-19.2067	-43.4956
JTL02	Cephalotes	scutulatus	pinelii	Honduras	na	Mesoamerica	noninvasive	16.1	-86.8833
pow0636	Cephalotes	pin_clade_dark	pinelii	Brazil	MinasGerais	Chacoan	noninvasive	-19.3435	-43.6374
pow427	Cephalotes	pinelclade	pinelii	Brazil	Goias	Chacoan	noninvasive	-17.8093	-48.7056
C18_025	Cephalotes	pinellii	pinelii	Brazil	Vellozia	Chacoan	gaster	-19.2933	-43.5882
C18_201	Cephalotes	pinellii	pinelii	Brazil	CachoeiraGrande	Chacoan	gaster	-19.3428	-43.6385
CFP06	Cephalotes	pinellii	pinelii	Brazil	Amazonas	Amazonian	noninvasive	-3.3333	-60.2833
pow0078	Cephalotes	bivestitus	prodigiosus	Argentina	Corrientes	Chacoan	noninvasive	-27.5876	-56.69
C17_10	Cephalotes	pusillus	pusillus	Brazil	Cachoeiragrande	Chacoan	gaster	-19.3451	-43.6384
C17_17	Cephalotes	pusillus	pusillus	Brazil	Vellozia	Chacoan	gaster	-19.2806	-43.5938
C17_201	Cephalotes	pusillus	pusillus	Brazil	Cachoeiragrande	Chacoan	gaster	-19.3434	-43.6379
C17_203	Cephalotes	pusillus	pusillus	Brazil	Cachoeiragrande	Chacoan	gaster	-19.3436	-43.6373
C17_205	Cephalotes	pusillus	pusillus	Brazil	Vellozia	Chacoan	gaster	-19.2809	-43.591
C17_206	Cephalotes	pusillus	pusillus	Brazil	Vellozia	Chacoan	gaster	-19.2809	-43.591
C17_216	Cephalotes	pusillus	pusillus	Brazil	Vellozia	Chacoan	gaster	-19.2948	-43.5913
C17_217	Cephalotes	pusillus	pusillus	Brazil	Vellozia	Chacoan	gaster	-19.2939	-43.5921
C17_219	Cephalotes	pusillus	pusillus	Brazil	Vellozia	Chacoan	gaster	-19.2935	-43.5922
CS_RA1168	Cephalotes	pusillus	pusillus	Paraguay	ReservaTapyta	Parana	gaster	-26.25	-55.76
pow0098	Cephalotes	pusillus	pusillus	Argentina	Misiones	Parana	noninvasive	-26.9987	-55.1789
POW0146	Cephalotes	pusillus	pusillus	Argentina	Formosa	Chacoan	ww	-26.31	-58.17
POW0369	Cephalotes	pusillus	pusillus	Brazil	panga	Chacoan	gaster	-19.1698	-48.3991
POW0373	Cephalotes	pusillus	pusillus	Brazil	panga	Chacoan	gaster	-19.1699	-48.3989
POW0374	Cephalotes	pusillus	pusillus	Brazil	panga	Chacoan	gaster	-19.169	-48.399
POW0375	Cephalotes	pusillus	pusillus	Brazil	panga	Chacoan	gaster	-19.1703	-48.3988
POW0381	Cephalotes	pusillus	pusillus	Brazil	panga	Chacoan	gaster	-19.1744	-48.4011
POW0578	Cephalotes	pusillus	pusillus	Brazil	MatoGrosso	Chacoan	gaster	-16.2665	-56.6266
TRS08	Cephalotes	pusillus	pusillus	Guyana	na	Amazonian	noninvasive	3.3308	-59.6663
CCDB-11393	Cephalotes	lenca	texanus	Nicaragua	Esteli	Mesoamerica	noninvasive	13.2408	-86.353
JS-C-234	Cephalotes	texanus	texanus	Mexico	NuevoLeon	Mexican transition	gaster	25.5109	-100.141
JS-C-235	Cephalotes	texanus	texanus	Mexico	NuevoLeon	Mexican transition	gaster	25.511	-100.141
CCDB-11398	Cephalotes	curvistriatus	texanus	Nicaragua	Matagalpa	Mesoamerica	noninvasive	12.9587	-85.2266
CSM3360	Cephalotes	umbraculatus	umbraculatus	Panama	ProvPanama	Mesoamerica	gaster	9.1647	-71.8377
CSM3483	Cephalotes	umbraculatus	umbraculatus	FrenchGuiana	FrenchGuiana	Amazonian	gaster	4.03792	-52.6728
JS-C-200	Cephalotes	umbraculatus	umbraculatus	Mexico	Jalisco	Mexican transition	gaster	19.5149	-105.038
C16_02_3	Cephalotes	unimaculatus	umbraculatus	DominicanRepublic	Oviedo	Antilles	gaster	17.808	-71.4472
C16_12_1	Cephalotes	unimaculatus	umbraculatus	DominicanRepublic	Oviedo	Antilles	gaster	18.0538	-71.6381
C16_13_1	Cephalotes	unimaculatus	umbraculatus	DominicanRepublic	Oviedo	Antilles	gaster	18.0535	-71.638
pow0461	Cephalotes	unimaculatus	umbraculatus	DominicanRepublic	Oviedo	Antilles	gaster	17.81	-71.45
POW0216C	Cephalotes	hirsutus	wheeleri	Mexico	Jalisco	Mexican transition	ww	19.2805	-104.786
POW0216Y	Cephalotes	hirsutus	wheeleri	Mexico	Jalisco	Mexican transition	gaster	19.2805	-104.786
JS-C-211	Cephalotes	wheeleri	wheeleri	Mexico	Jalisco	Mexican transition	gaster	19.2664	-104.762
RS01	Cephalotes	rohweri	wheeleri	USA	Arizona	Nearctic	ww	32.2044	-111.047
POW0454A	Cephalotes	sp18	sp18	Brazil	MatoGrosso	Amazonian	ww	-14.9187	-60.0736
POW0454B	Cephalotes	sp18	sp18	Brazil	MatoGrosso	Amazonian	gaster	-14.9187	-60.0736
POW0034w	Cephalotes	spnov5	spnov6	Peru	Peru	Amazonian	ww	-12.8733	-71.4117

## Sheet: mappingfile_ManuED_Cephalotes_s
SampleID	BarcodeSequence	LinkerPrimerSequence	BarcodePlate	Genero	Sample_or_Control	Specie	Specie2	SpeciesGroup	SpeciesGroup2	Country	Site	Bioregions	Sample_Type	Kit	Lat	Lon	Tree	Co_Iso	Habitat	Elevation	Well	Description
C18_032	GGATCCCAGGGA	GTGTGYCAGCMGCCGCGGTAA	14	Cephalotes	Sample	ang_clade_hi	ang_clade	angustus	angustus1	Brazil	Vellozia	Chacoan	gaster	mobio	-19.2941	-43.5879	na	na	rupestriangrassland	1257	E8	C18_032
POW0491	CAATGGTTTCTT	GTGTGYCAGCMGCCGCGGTAA	16	Cephalotes	Sample	ang_1	ang_clade	angustus	angustus2	Brazil	MinasGerais	Chacoan	gaster	mobio	-19.1777	-48.3901	na	noforthisquestion	cerrado_mid	na	A8	POW0491
POW0492	ACCCAGTATGGT	GTGTGYCAGCMGCCGCGGTAA	16	Cephalotes	Sample	ang_2	ang_clade	angustus	angustus3	Brazil	MinasGerais	Chacoan	gaster	mobio	-19.0337	-48.3184	na	noforthisquestion	cerrado_mid	na	A9	POW0492
pow503	ATAACCATAGGA	GTGTGYCAGCMGCCGCGGTAA	18	Cephalotes	Sample	angcladespp	ang_clade	angustus	angustus4	Brazil	MinasGerais	Chacoan	noninvasive	Qiagen	-14.7569	-43.9419	na	noforthisquestion	dryforest	na	H1	pow503
pow544	TCTAAGAAAGAA	GTGTGYCAGCMGCCGCGGTAA	18	Cephalotes	Sample	angcladespp	ang_clade	angustus	angustus5	Brazil	MinasGerais	Chacoan	noninvasive	Qiagen	-14.7569	-43.9419	na	noforthisquestion	Dryforest	na	F12	pow544
pow0637	CGTTGACACCCA	GTGTGYCAGCMGCCGCGGTAA	18	Cephalotes	Sample	ang_clade_big	ang_clade	angustus	angustus6	Brazil	MinasGerais	Chacoan	noninvasive	Qiagen	-19.2936	-43.5881	na	noforthisquestion	rupestriangrassland	na	G11	pow0637
pow0635	ACGCATCGCACT	GTGTGYCAGCMGCCGCGGTAA	18	Cephalotes	Sample	ang_clade_tiny	ang_clade	angustus	angustus7	Brazil	MinasGerais	Chacoan	noninvasive	Qiagen	-19.3438	-43.6371	na	noforthisquestion	cerrado	na	G9	pow0635
pow547	ATGTGTGTAGAC	GTGTGYCAGCMGCCGCGGTAA	18	Cephalotes	Sample	angustus	angustus	angustus	angustus8	Brazil	MinasGerais	Chacoan	noninvasive	Qiagen	20.4514	-42.3843	na	noforthisquestion	Semideciduousforest	na	H11	pow547
CSM0904	TACGAGCCCTAA	GTGTGYCAGCMGCCGCGGTAA	14	Cephalotes	Sample	angustus_clade	angustus_clade	angustus	angustus9	Venezuela	Aragua	NW South	gaster	mobio	10.4608	-67.7719	na	noforthisquestion	OcumaredelaCostal	na	A7	CSM0904
pow516	GCTGTCGTCAAC	GTGTGYCAGCMGCCGCGGTAA	18	Cephalotes	Sample	angustusclade	angustus_clade	angustus	angustus10	Brazil	MinasGerais	Chacoan	noninvasive	Qiagen	-14.7569	-43.9419	na	noforthisquestion	dryforest	na	H2	pow516
POW0389	ATGGACCTAGCT	GTGTGYCAGCMGCCGCGGTAA	16	Cephalotes	Sample	notatus	notatus	angustus	angustus11	Brazil	Brasilia	Chacoan	ww	Qiagen	-15.8128	-47.9082	na	noforthisquestion	cerrado	na	A4	POW0389
POW0363	CTAGCCCGTTCG	GTGTGYCAGCMGCCGCGGTAA	16	Cephalotes	Sample	paltacf	palta	angustus	angustus12	Brazil	panga	Chacoan	gaster	mobio	-19.1721	-48.3995	na	na	cerrado	na	A5	POW0363
POW0384	ACGGGCACGACA	GTGTGYCAGCMGCCGCGGTAA	16	Cephalotes	Sample	paltacf	palta	angustus	angustus13	Brazil	panga	Chacoan	gaster	mobio	-19.1732	-48.4013	15_19	co	cerrado_mid	na	A6	POW0384
pow0602	TCGTGCGTGTTG	GTGTGYCAGCMGCCGCGGTAA	16	Cephalotes	Sample	targionii	targionii	angustus	angustus14	Brazil	Amazonas	Amazonian	noninvasive	Qiagen	3.0038	59.9187	na	noforthisquestion	na	na	G7	pow0602
POW0380A	TTGCTCAATTTG	GTGTGYCAGCMGCCGCGGTAA	16	Cephalotes	Sample	adolphi	adolphi	angustus	angustus15	Brazil	panga	Chacoan	gaster	mobio	-19.1743	-48.4009	15_15	co	cerrado_mid	na	E1	POW0380A
POW0380C	TGCAGGGAACCG	GTGTGYCAGCMGCCGCGGTAA	16	Cephalotes	Sample	adolphi	adolphi	angustus	angustus16	Brazil	panga	Chacoan	ww	Qiagen	-19.1743	-48.4009	15_15	co	cerrado_mid	na	A2	POW0380C
CSM3002	GCAGACGGAACC	GTGTGYCAGCMGCCGCGGTAA	14	Cephalotes	Sample	atratus	atratus	atratus	atratus1	Peru	cusco	Amazonian	gaster	mobio	-12.8753	-71.411	na	na	other	na	A12	CSM3002
CSM3341	ATTGATATTGAT	GTGTGYCAGCMGCCGCGGTAA	14	Cephalotes	Sample	atratus	atratus	atratus	atratus2	Panama	gamboa	Mesoamerica	gaster	mobio	9.13449	-79.7224	na	na	Rainforest	na	B1	CSM3341
CSM3467	GACTGGAGATGG	GTGTGYCAGCMGCCGCGGTAA	14	Cephalotes	Sample	atratus	atratus	atratus	atratus3	FrenchGuiana	FrenchGuiana	Amazonian	gaster	mobio	4.03964	-52.6758	na	na	Rainforest	na	B2	CSM3467
FMNHINS047364	GGCATGTTATCG	GTGTGYCAGCMGCCGCGGTAA	14	Cephalotes	Sample	atratus	atratus	atratus	atratus4	Brazil	MatoGrosso	Amazonian	noninvasive	Qiagen	-20.4476	-54.9605	na	na	cerrado	na	G1	FMNHINS047364
POW0090B	CGCTCTTAACGG	GTGTGYCAGCMGCCGCGGTAA	16	Cephalotes	Sample	atratus	atratus	atratus	atratus5	Argentina	Misiones	Parana	ww	Qiagen	-26.9987	-55.1789	na	na	Rainforest	na	B4	POW0090B
POW0090C	CGCCCGGGACAC	GTGTGYCAGCMGCCGCGGTAA	16	Cephalotes	Sample	atratus	atratus	atratus	atratus6	Argentina	Misiones	Parana	gaster	mobio	-26.9987	-55.1789	na	na	Rainforest	na	B3	POW0090C
pow0385_C15_50_1	TATTAGCCTATC	GTGTGYCAGCMGCCGCGGTAA	16	Cephalotes	Sample	atratus	atratus	atratus	atratus7	Brazil	panga	Chacoan	gaster	mobio	-19.1732	-48.4019	15_16	iso	cerrado_mid	na	B5	pow0385_C15_50_1
pow0385_C15_50_2	GTATTTCGGACG	GTGTGYCAGCMGCCGCGGTAA	16	Cephalotes	Sample	atratus	atratus	atratus	atratus8	Brazil	panga	Chacoan	gaster	mobio	-19.1732	-48.4019	15_17	iso	cerrado_mid	na	B6	pow0385_C15_50_2
DK07_27	AATTAGGCGTGT	GTGTGYCAGCMGCCGCGGTAA	14	Cephalotes	Sample	marginatus	marginatus	atratus	atratus9	Venezuela	Amazonas	Amazonian	noninvasive	Qiagen	1.19199	-67.0547	na	noforthisquestion	na	na	F9	DK07_27
CSM2992	ACTAGCGTTCAG	GTGTGYCAGCMGCCGCGGTAA	14	Cephalotes	Sample	opacus	opacus	atratus	atratus10	Peru	cusco	Amazonian	gaster	mobio	-12.9024	-71.4077	na	noforthisquestion	other	na	B7	CSM2992
CSM3441	TCCGTATGCGCC	GTGTGYCAGCMGCCGCGGTAA	14	Cephalotes	Sample	opacus	opacus	atratus	atratus11	FrenchGuiana	FrenchGuiana	Amazonian	gaster	mobio	4.03792	-52.6728	na	noforthisquestion	Rainforest	na	B8	CSM3441
pow528	GAATGGATGGGC	GTGTGYCAGCMGCCGCGGTAA	18	Cephalotes	Sample	opacus	opacus	atratus	atratus12	Brazil	Amazonas	Amazonian	noninvasive	Qiagen	2.5742	-59.554	na	noforthisquestion	Wetforest	na	H3	pow528
CSM3490	AGGTTAAGTGCT	GTGTGYCAGCMGCCGCGGTAA	14	Cephalotes	Sample	placidus	placidus	atratus	atratus13	FrenchGuiana	FrenchGuiana	Amazonian	gaster	mobio	4.08761	-52.6801	na	noforthisquestion	Rainforest	na	B9	CSM3490
POW0186	GATTATCGACGA	GTGTGYCAGCMGCCGCGGTAA	16	Cephalotes	Sample	placidus	placidus	atratus	atratus14	Peru	Peru	Amazonian	ww	Qiagen	-14.0364	-72.2515	na	noforthisquestion	na	na	B10	POW0186
SY13	GTCCCGTGAAAT	GTGTGYCAGCMGCCGCGGTAA	18	Cephalotes	Sample	serraticeps	serraticeps	atratus	atratus15	Peru	Loreto	Amazonian	ww	Qiagen	-3.7322	-73.2549	na	noforthisquestion	na	na	B11	SY13
POW0123C	GAACAGCTCTAC	GTGTGYCAGCMGCCGCGGTAA	16	Cephalotes	Sample	alfaroi	alfaroi	atratus	atratus16	CostaRica	Heredia	Mesoamerica	gaster	mobio	10.4441	-84.011	na	noforthisquestion	Forest	na	A10	POW0123C
POW0123D	GACGACATTTAG	GTGTGYCAGCMGCCGCGGTAA	16	Cephalotes	Sample	alfaroi	alfaroi	atratus	atratus17	CostaRica	Heredia	Mesoamerica	ww	Qiagen	10.4441	-84.011	na	noforthisquestion	Forest	na	A11	POW0123D
CS_RA1196A	ATGGAGTTGTTG	GTGTGYCAGCMGCCGCGGTAA	14	Cephalotes	Sample	basalis	basalis	basalis	basalis1	Mexico	Chiapas	Mesoamerica	gaster	mobio	15.1736	-92.336	na	noforthisquestion	na	na	C1	CS_RA1196A
CS_RA1196D	CACTTCTTTGTG	GTGTGYCAGCMGCCGCGGTAA	14	Cephalotes	Sample	basalis	basalis	basalis	basalis2	Mexico	Chiapas	Mesoamerica	ww	Qiagen	15.1736	-92.336	na	noforthisquestion	na	na	C2	CS_RA1196D
CSM0903	ACTAGACGACTA	GTGTGYCAGCMGCCGCGGTAA	14	Cephalotes	Sample	basalis	basalis	basalis	basalis3	Venezuela	Aragua	NW South	gaster	mobio	10.4608	-67.7719	na	noforthisquestion	OcumaredelaCostaI	na	C5	CSM0903
CSM3361	CTGACGATCCGT	GTGTGYCAGCMGCCGCGGTAA	14	Cephalotes	Sample	basalis	basalis	basalis	basalis4	Panama	ProvPanama	Mesoamerica	gaster	mobio	9.1647	-71.8377	na	noforthisquestion	na	na	B12	CSM3361
GB57	CTCGGATAGATC	GTGTGYCAGCMGCCGCGGTAA	14	Cephalotes	Sample	basalis	basalis	basalis	basalis5	Panama	na	Mesoamerica	ww	Qiagen	8.9998	-79.5079	na	noforthisquestion	open_urban	na	C3	GB57
POW0145	TAAACAATCAGG	GTGTGYCAGCMGCCGCGGTAA	16	Cephalotes	Sample	cordiae	cordiae	basalis	basalis6	Peru	Peru	Amazonian	gaster	Qiagen	-3.24946	-72.909	na	noforthisquestion	na	na	C4	POW0145
pow0043	CGTACCAGATCC	GTGTGYCAGCMGCCGCGGTAA	16	Cephalotes	Sample	manni	manni	basalis	basalis7	Peru	Peru	Amazonian	noninvasive	Qiagen	-12.8948	-71.403	na	noforthisquestion	na	na	F8	pow0043
C18_049	ACCGGCCGTGCG	GTGTGYCAGCMGCCGCGGTAA	14	Cephalotes	Sample	ramiphilus	ramiphilus	basalis	basalis8	Brazil	ReservaVargemGrande	Chacoan	gaster	mobio	-15.8074	-48.9182	na	na	cerrado	1004	E9	C18_049
DAD04	ATTTAGGACGAC	GTGTGYCAGCMGCCGCGGTAA	14	Cephalotes	Sample	ramiphilus	ramiphilus	basalis	basalis9	Ecuador	Sucumbios	Amazonian	noninvasive	Qiagen	-0.1619	-76.6442	na	noforthisquestion	na	na	F8	DAD04
POW0409	GTAATGCGTAAC	GTGTGYCAGCMGCCGCGGTAA	16	Cephalotes	Sample	ramiphilus	ramiphilus	basalis	basalis10	Brazil	MatoGrosso	Chacoan	ww	Qiagen	-15.8506	-52.2675	na	noforthisquestion	cerrado_open	na	C6	POW0409
JS_C_221_Y	CGCGTTCCCAGT	GTGTGYCAGCMGCCGCGGTAA	14	Cephalotes	Sample	aff_bimaculatus	bimaculatus	bimaculatus	bimaculatus1	Mexico	Tamaulipas	Nearctic	gaster	mobio	23.0721	-99.1256	na	noforthisquestion	na	na	C7	JS_C_221_Y
JS-C-221_B	GACTTCATGCGA	GTGTGYCAGCMGCCGCGGTAA	14	Cephalotes	Sample	aff_bimaculatus	bimaculatus	bimaculatus	bimaculatus2	Mexico	Tamaulipas	Nearctic	ww	Qiagen	23.0721	-99.1256	na	noforthisquestion	na	na	F2	JS-C-221_B
AW02	TCGACGGAGAGA	GTGTGYCAGCMGCCGCGGTAA	14	Cephalotes	Sample	bruchi	bruchi	bruchi	bruchi1	Paraguay	Asuncion	Chacoan	noninvasive	Qiagen	-25.2833	-57.6333	na	noforthisquestion	na	na	F1	AW02
CS_RA1169	CCGATCTCCGAC	GTGTGYCAGCMGCCGCGGTAA	14	Cephalotes	Sample	clypeatus	clypeatus	clypeatus	clypeatus1	Paraguay	ReservaTapyta	Parana	gaster	mobio	-26.25	-55.76	na	noforthisquestion	na	na	C12	CS_RA1169
POW0188	GCAGCGGTGGCT	GTGTGYCAGCMGCCGCGGTAA	16	Cephalotes	Sample	clypeatus	clypeatus	clypeatus	clypeatus2	Peru	MadredeDios	Amazonian	ww	Qiagen	-12.3036	-70.3848	na	noforthisquestion	forest	na	D1	POW0188
POW0438	TAGCGGAAGACG	GTGTGYCAGCMGCCGCGGTAA	16	Cephalotes	Sample	clypeatus	clypeatus	clypeatus	clypeatus3	Brazil	MatoGrossodoSul	Chacoan	gaster	mobio	-20.966	-56.5196	na	noforthisquestion	densecerrado	na	D2	POW0438
JSC09	GAGGGACGCAAT	GTGTGYCAGCMGCCGCGGTAA	14	Cephalotes	Sample	coffcladeundet	coffclade	coffeae	coffeae1	Suriname	na	Amazonian	noninvasive	Qiagen	4.6048	-56.3074	na	noforthisquestion	na	na	F10	JSC09
CSM2353	TCCATTTCATGC	GTGTGYCAGCMGCCGCGGTAA	14	Cephalotes	Sample	setulifer	setulifer	coffeae	coffeae2	CostaRica	GuanacasteProv	Mesoamerica	gaster	mobio	10.8429	-85.6159	na	noforthisquestion	Rainforest	na	D3	CSM2353
CFP04	TCGCGCAACTGT	GTGTGYCAGCMGCCGCGGTAA	14	Cephalotes	Sample	trichophorus	trichophorus	coffeae	coffeae3	Brazil	Amazonas	Amazonian	noninvasive	Qiagen	-3.3333	-60.2833	na	noforthisquestion	Amazonforest	na	H7	CFP04
negative1	CAGAGCTAATTG	GTGTGYCAGCMGCCGCGGTAA	14	Cephalotes	Control	Control	Control	Control	Control	Control	Control	no	Control	Control	na	na	na	na	na	na	D1	negative1
negative2	ATATATAGTATC	GTGTGYCAGCMGCCGCGGTAA	16	Cephalotes	Control	Control	Control	Control	Control	Control	Control	no	Control	Control	na	na	na	na	na	na	G5	negative2
NEGATIVEEL1	GCGCGAATGGTG	GTGTGYCAGCMGCCGCGGTAA	16	Cephalotes	Control	Control	Control	Control	Control	Control	Control	no	Control	Control	na	na	na	na	na	na	G7	NEGATIVEEL1
NEGATIVEEL2	TCAGCAAATGGT	GTGTGYCAGCMGCCGCGGTAA	16	Cephalotes	Control	Control	Control	Control	Control	Control	Control	no	Control	Control	na	na	na	na	na	na	F4	NEGATIVEEL2
CSM0895_A	AGTTACGAGCTA	GTGTGYCAGCMGCCGCGGTAA	14	Cephalotes	Sample	crenaticeps	crenaticeps	crenaticeps	crenaticeps1	Venezuela	Aragua	NW South	ww	Qiagen	10.3494	-67.6844	na	noforthisquestion	EstationBiological	na	E12	CSM0895_A
CSM0895_B	AGCTAAATGGAT	GTGTGYCAGCMGCCGCGGTAA	14	Cephalotes	Sample	crenaticeps	crenaticeps	crenaticeps	crenaticeps2	Venezuela	Aragua	NW South	gaster	mobio	10.3494	-67.6844	na	noforthisquestion	EstationBiological	na	E11	CSM0895_B
ER8	TCTATTGTTAGA	GTGTGYCAGCMGCCGCGGTAA	14	Cephalotes	Sample	crenaticeps	crenaticeps	crenaticeps	crenaticeps3	Venezuela	na	Amazonian	gaster	mobio	6.3311	-62.6996	na	noforthisquestion	na	na	F1	ER8
POW0359	TAGTTACTAGTT	GTGTGYCAGCMGCCGCGGTAA	16	Cephalotes	Sample	betoi	betoi	depressus	depressus1	Brazil	Brasilia	Chacoan	gaster	mobio	-15.8691	-47.9173	na	noforthisquestion	cerrado	na	D4	POW0359
POW0390	CAGCGCGGCTAG	GTGTGYCAGCMGCCGCGGTAA	16	Cephalotes	Sample	betoi	betoi	depressus	depressus2	Brazil	Piaui	Chacoan	gaster	mobio	-9.19163	-44.8426	na	noforthisquestion	cerrado	na	A3	POW0390
POW0095	TCACGCCGGAGG	GTGTGYCAGCMGCCGCGGTAA	16	Cephalotes	Sample	borgmeieri	borgmeieri	depressus	depressus3	Argentina	Misiones	Parana	gaster	mobio	-26.9987	-55.1789	na	noforthisquestion	Rainforest	na	D5	POW0095
CSM3433	GGTCCGAAGCCG	GTGTGYCAGCMGCCGCGGTAA	14	Cephalotes	Sample	cordatus	cordatus	depressus	depressus4	FrenchGuiana	FrenchGuiana	Amazonian	gaster	mobio	4.03792	-52.6728	na	noforthisquestion	Rainforest	na	D6	CSM3433
POW0423	CCGGTCCGGGCA	GTGTGYCAGCMGCCGCGGTAA	16	Cephalotes	Sample	cordatus	cordatus	depressus	depressus5	Brazil	Goias	Chacoan	gaster	mobio	-17.7858	-48.6691	na	noforthisquestion	cerrado	na	D7	POW0423
POW0366_A	AGTGACTGTCAA	GTGTGYCAGCMGCCGCGGTAA	16	Cephalotes	Sample	depressus	depressus	depressus	depressus6	Brazil	panga	Chacoan	gaster	mobio	-19.1695	-48.3992	15_20	iso	cerrado_open	na	D10	POW0366_A
POW0366_C	CGTGTGTGCTCA	GTGTGYCAGCMGCCGCGGTAA	16	Cephalotes	Sample	depressus	depressus	depressus	depressus7	Brazil	panga	Chacoan	ww	Qiagen	-19.1695	-48.3992	15_20	iso	cerrado_open	na	D11	POW0366_C
POW0372	ACTTACGCCACG	GTGTGYCAGCMGCCGCGGTAA	16	Cephalotes	Sample	depressus	depressus	depressus	depressus8	Brazil	panga	Chacoan	gaster	mobio	-19.1702	-48.399	15_7	iso	cerrado_open	na	D12	POW0372
POW0457	AGTACTGCCTGC	GTGTGYCAGCMGCCGCGGTAA	16	Cephalotes	Sample	depressus	depressus	depressus	depressus9	Brazil	parana	Parana	gaster	mobio	-24.168	-49.6666	na	na	cerrado	na	E10	POW0457
POW0561	CTGTGTCCATGG	GTGTGYCAGCMGCCGCGGTAA	16	Cephalotes	Sample	depressus_cf	depressus	depressus	depressus10	Brazil	Roraima	Amazonian	gaster	mobio	2.5274	-60.5387	na	na	cerrado	na	E2	POW0561
POW0576	GTAACCACCACC	GTGTGYCAGCMGCCGCGGTAA	16	Cephalotes	Sample	depressus	depressus	depressus	depressus11	Brazil	Roraima	Amazonian	gaster	mobio	2.5274	-60.5387	na	na	cerrado	na	E1	POW0576
AW04	ATTCCCAGAACG	GTGTGYCAGCMGCCGCGGTAA	14	Cephalotes	Sample	eduarduli	eduarduli	depressus	depressus12	Paraguay	na	Chacoan	noninvasive	Qiagen	-26.85	-57.9666	na	noforthisquestion	na	na	F3	AW04
C15_30_1	TAACACACTTAT	GTGTGYCAGCMGCCGCGGTAA	14	Cephalotes	Sample	eduarduli	eduarduli	depressus	depressus13	Brazil	panga	Chacoan	gaster	mobio	-19.1698	-48.3994	15_21	iso	cerrado_open	na	E7	C15_30_1
POW0116	TGAAGTCACAGT	GTGTGYCAGCMGCCGCGGTAA	16	Cephalotes	Sample	eduarduli	eduarduli	depressus	depressus14	Argentina	Misiones	Parana	ww	Qiagen	-26.9987	-55.1789	na	na	Rainforest	na	E3	POW0116
POW0387_B	GATGAGTCGCGG	GTGTGYCAGCMGCCGCGGTAA	16	Cephalotes	Sample	eduarduli	eduarduli	depressus	depressus15	Brazil	MinasGerais	Chacoan	ww	Qiagen	-18.6691	-48.1622	na	na	cerrado	na	E5	POW0387_B
POW0387_Y	GACCGATAGGGA	GTGTGYCAGCMGCCGCGGTAA	16	Cephalotes	Sample	eduarduli	eduarduli	depressus	depressus16	Brazil	MinasGerais	Chacoan	gaster	mobio	-18.6691	-48.1622	na	na	cerrado	na	E4	POW0387_Y
CS_RA1185_D	CAAATCATTTCA	GTGTGYCAGCMGCCGCGGTAA	14	Cephalotes	Sample	cristatus	cristatus	depressus	depressus17	CostaRica	Hwy239near	Mesoamerica	ww	Qiagen	9.81847	-84.3761	na	noforthisquestion	na	na	F3	CS_RA1185_D
CS_RA1185_Y	CAGCCGCATATC	GTGTGYCAGCMGCCGCGGTAA	14	Cephalotes	Sample	cristatus	cristatus	depressus	depressus18	CostaRica	Hwy239nea	Mesoamerica	gaster	mobio	9.81847	-84.3761	na	noforthisquestion	na	na	D8	CS_RA1185_Y
FMNHINS047665	ATCCACTCTATA	GTGTGYCAGCMGCCGCGGTAA	14	Cephalotes	Sample	cristatus	cristatus	depressus	depressus19	Panama	CerroAzul	Mesoamerica	noninvasive	Qiagen	9.2202	-79.3937	na	noforthisquestion	na	na	H9	FMNHINS047665
CSM3452	GTGTTTAACTCT	GTGTGYCAGCMGCCGCGGTAA	14	Cephalotes	Sample	pavonii	pavonii	depressus	depressus20	FrenchGuiana	FrenchGuiana	Amazonian	gaster	mobio	4.03792	-52.6728	na	noforthisquestion	Rainforest	na	E8	CSM3452
POW0421	GTGCTCTGTGCC	GTGTGYCAGCMGCCGCGGTAA	16	Cephalotes	Sample	pavonii	pavonii	depressus	depressus21	Brazil	MinasGerias	Chacoan	gaster	mobio	-15.5005	-44.7266	na	noforthisquestion	cerrado	na	E6	POW0421
cricket1	AGCGTCTGAACT	GTGTGYCAGCMGCCGCGGTAA	18	Daceton	Sample	diet	diet	diet	diet	diet	diet	no	diet1	diet	na	na	na	na	na	na	D3	cricket1
cricket2	AGGTTGCTGTAA	GTGTGYCAGCMGCCGCGGTAA	18	Daceton	Sample	diet	diet	diet	diet	diet	diet	no	diet1	diet	na	na	na	na	na	na	D4	cricket2
cricket3	ACAAGGCAAGGC	GTGTGYCAGCMGCCGCGGTAA	14	Cephalotes	Sample	diet	diet	diet	diet	diet	diet	no	diet1	diet	na	na	na	na	na	na	D5	cricket3
sugarwater1	TCTCACTGTTCC	GTGTGYCAGCMGCCGCGGTAA	18	Daceton	Sample	diet	diet	diet	diet	diet	diet	no	diet2	diet	na	na	na	na	na	na	D6	sugarwater1
sugarwater2	GGACACCGCCCG	GTGTGYCAGCMGCCGCGGTAA	18	Daceton	Sample	diet	diet	diet	diet	diet	diet	no	diet2	diet	na	na	na	na	na	na	D7	sugarwater2
sugarwater3	GTCCCGTGAAAT	GTGTGYCAGCMGCCGCGGTAA	14	Daceton	Sample	diet	diet	diet	diet	diet	diet	no	diet2	diet	na	na	na	na	na	na	D8	sugarwater3
AW03	TACCCGACTAAG	GTGTGYCAGCMGCCGCGGTAA	14	Cephalotes	Sample	fiebrigi	fiebrigi	fiebrigi	fiebrigi1	Paraguay	na	Chacoan	noninvasive	Qiagen	-23.8666	-58.45	na	noforthisquestion	na	na	F2	AW03
AW05_pow0235	CGAGGACCCTGG	GTGTGYCAGCMGCCGCGGTAA	14	Cephalotes	Sample	guayaki	guayaki	fiebrigi	fiebrigi2	Paraguay	Neembucu	Chacoan	noninvasive	Qiagen	-26.85	-57.9667	na	noforthisquestion	na	na	F4	AW05_pow0235
PSW12398	AGAGTAAGCCGG	GTGTGYCAGCMGCCGCGGTAA	18	Cephalotes	Sample	liogaster	liogaster	fiebrigi	fiebrigi3	Bolivia	na	Amazonian	noninvasive	Qiagen	-14.651	-67.6294	na	noforthisquestion	na	na	H6	PSW12398
17	TAACGAATAGAA	GTGTGYCAGCMGCCGCGGTAA	14	Cephalotes	Sample	pilosus	pilosus	fiebrigi	fiebrigi4	Brazil	MinasGerais	Chacoan	noninvasive	Qiagen	-18.9749	-48.2908	na	noforthisquestion	na	na	H12	17
C18_307	GTAAGTAGATCA	GTGTGYCAGCMGCCGCGGTAA	14	Cephalotes	Sample	specularis	specularis	fiebrigi	fiebrigi5	Brazil	CachoeiraGrande	Chacoan	gaster	mobio	-19.3446	-43.6391	na	na	cerrado	784	E12	C18_307
POW0490	TCAATACAATAT	GTGTGYCAGCMGCCGCGGTAA	16	Cephalotes	Sample	specularis	specularis	fiebrigi	fiebrigi6	Brazil	MinasGerais	Chacoan	gaster	mobio	-19.035	-48.3198	na	noforthisquestion	cerrado_mid	na	F2	POW0490
CSM3518d	TCTTGACTTGAT	GTGTGYCAGCMGCCGCGGTAA	18	Daceton	Sample	worker_large soldier	gaster only	gaster only	gaster only	Colony1	worker	no	wild	fresh	na	na	na	na	na	na	B4	CSM3518d
CSM3518e	ATCGGCTTCCGA	GTGTGYCAGCMGCCGCGGTAA	18	Daceton	Sample	worker_large soldier	gaster only	gaster only	gaster only	Colony1	worker	no	wild	fresh	na	na	na	na	na	na	B5	CSM3518e
CSM3518f	CCTCCTAATTCA	GTGTGYCAGCMGCCGCGGTAA	18	Daceton	Sample	worker_medium size	gaster only	gaster only	gaster only	Colony1	worker	no	wild	fresh	na	na	na	na	na	na	B6	CSM3518f
CSM3518g	TGATTGTCATCT	GTGTGYCAGCMGCCGCGGTAA	18	Daceton	Sample	worker_medium size	gaster only	gaster only	gaster only	Colony1	worker	no	wild	fresh	na	na	na	na	na	na	B7	CSM3518g
CSM3518h	TTGCATATGATT	GTGTGYCAGCMGCCGCGGTAA	18	Daceton	Sample	worker_smaller size	gaster only	gaster only	gaster only	Colony1	worker	no	wild	fresh	na	na	na	na	na	na	B8	CSM3518h
CSM3518i	ATGGTATATATT	GTGTGYCAGCMGCCGCGGTAA	18	Daceton	Sample	worker_smaller size	gaster only	gaster only	gaster only	Colony1	worker	no	wild	fresh	na	na	na	na	na	na	B9	CSM3518i
CSM3518L1	AGTGCCCTTGGT	GTGTGYCAGCMGCCGCGGTAA	18	Daceton	Sample	worker_smaller size	gaster only	gaster only	gaster only	Colony1	worker	no	lab	late	na	na	na	na	na	na	G10	CSM3518L1
CSM3518L2	GGATTGATAGTA	GTGTGYCAGCMGCCGCGGTAA	18	Daceton	Sample	worker_smaller size	gaster only	gaster only	gaster only	Colony1	worker	no	lab	late	na	na	na	na	na	na	G11	CSM3518L2
CSM3518L3	GGTAGGAATTTA	GTGTGYCAGCMGCCGCGGTAA	18	Daceton	Sample	worker_smaller size	gaster only	gaster only	gaster only	Colony1	worker	no	lab	late	na	na	na	na	na	na	G12	CSM3518L3
CSM3518LE1	AGTCATCGAATG	GTGTGYCAGCMGCCGCGGTAA	18	Daceton	Sample	worker_smaller size	gaster only	gaster only	gaster only	Colony1	worker	no	lab	early	na	na	na	na	na	na	E8	CSM3518LE1
CSM3518LE2	CGTACTCTCGAG	GTGTGYCAGCMGCCGCGGTAA	18	Daceton	Sample	worker_smaller size	gaster only	gaster only	gaster only	Colony1	worker	no	lab	early	na	na	na	na	na	na	E1	CSM3518LE2
CSM3518LL1	CACCCGATGGTT	GTGTGYCAGCMGCCGCGGTAA	18	Daceton	Sample	worker_smaller size	gaster only	gaster only	gaster only	Colony1	worker	no	lab	late	na	na	na	na	na	na	E9	CSM3518LL1
CSM3518LL2	TCCGAGTCACCA	GTGTGYCAGCMGCCGCGGTAA	18	Daceton	Sample	worker_smaller size	gaster only	gaster only	gaster only	Colony1	worker	no	lab	late	na	na	na	na	na	na	E10	CSM3518LL2
CSM3518S1	GCCTGTCTGCAA	GTGTGYCAGCMGCCGCGGTAA	18	Daceton	Sample	worker_large soldier	gaster only	gaster only	gaster only	Colony1	worker	no	lab	late	na	na	na	na	na	na	G4	CSM3518S1
CSM3518S2	AGGCCTTGGGCG	GTGTGYCAGCMGCCGCGGTAA	18	Daceton	Sample	worker_large soldier	gaster only	gaster only	gaster only	Colony1	worker	no	lab	late	na	na	na	na	na	na	G5	CSM3518S2
CSM3518S3	TCTTTATGTCGA	GTGTGYCAGCMGCCGCGGTAA	18	Daceton	Sample	worker_large soldier	gaster only	gaster only	gaster only	Colony1	worker	no	lab	late	na	na	na	na	na	na	G6	CSM3518S3
CSM3518SE1	TCTAGTAGTTAT	GTGTGYCAGCMGCCGCGGTAA	18	Daceton	Sample	worker_large soldier	gaster only	gaster only	gaster only	Colony1	worker	no	lab	early	na	na	na	na	na	na	F2	CSM3518SE1
CSM3518SL1	CACGACTTGACA	GTGTGYCAGCMGCCGCGGTAA	18	Daceton	Sample	worker_large soldier	gaster only	gaster only	gaster only	Colony1	worker	no	lab	late	na	na	na	na	na	na	E11	CSM3518SL1
CSM3518SL2	ACCGCATCAATG	GTGTGYCAGCMGCCGCGGTAA	18	Daceton	Sample	worker_large soldier	gaster only	gaster only	gaster only	Colony1	worker	no	lab	late	na	na	na	na	na	na	E12	CSM3518SL2
CSM3518W1	TGCATACACTGG	GTGTGYCAGCMGCCGCGGTAA	18	Daceton	Sample	worker_medium size	gaster only	gaster only	gaster only	Colony1	worker	no	lab	late	na	na	na	na	na	na	G7	CSM3518W1
CSM3518W2	CTCCGGCACCAT	GTGTGYCAGCMGCCGCGGTAA	18	Daceton	Sample	worker_medium size	gaster only	gaster only	gaster only	Colony1	worker	no	lab	late	na	na	na	na	na	na	G8	CSM3518W2
CSM3518W3	TAATAACTTTGA	GTGTGYCAGCMGCCGCGGTAA	18	Daceton	Sample	worker_medium size	gaster only	gaster only	gaster only	Colony1	worker	no	lab	late	na	na	na	na	na	na	G9	CSM3518W3
CSM3518WE1	CAACGTGCTCCA	GTGTGYCAGCMGCCGCGGTAA	18	Daceton	Sample	worker_medium size	gaster only	gaster only	gaster only	Colony1	worker	no	lab	early	na	na	na	na	na	na	F5	CSM3518WE1
CSM3518WE2	GGTGGCATGGAA	GTGTGYCAGCMGCCGCGGTAA	18	Daceton	Sample	worker_medium size	gaster only	gaster only	gaster only	Colony1	worker	no	lab	early	na	na	na	na	na	na	F6	CSM3518WE2
CSM3518WL1	TTCGCGTCGCAC	GTGTGYCAGCMGCCGCGGTAA	18	Daceton	Sample	worker_medium size	gaster only	gaster only	gaster only	Colony1	worker	no	lab	late	na	na	na	na	na	na	E6	CSM3518WL1
CSM3518WL2	CTTGTTGTTCTG	GTGTGYCAGCMGCCGCGGTAA	18	Daceton	Sample	worker_medium size	gaster only	gaster only	gaster only	Colony1	worker	no	lab	late	na	na	na	na	na	na	E7	CSM3518WL2
CSM3520d	CTTGGTAGTGCC	GTGTGYCAGCMGCCGCGGTAA	18	Daceton	Sample	worker_large soldier	gaster only	gaster only	gaster only	Colony2	worker	no	wild	fresh	na	na	na	na	na	na	C1	CSM3520d
CSM3520e	TTGTTGATGGAG	GTGTGYCAGCMGCCGCGGTAA	18	Daceton	Sample	worker_large soldier	gaster only	gaster only	gaster only	Colony2	worker	no	wild	fresh	na	na	na	na	na	na	C2	CSM3520e
CSM3520f	TAGTGCATTCGG	GTGTGYCAGCMGCCGCGGTAA	18	Daceton	Sample	worker_medium size	gaster only	gaster only	gaster only	Colony2	worker	no	wild	fresh	na	na	na	na	na	na	C3	CSM3520f
CSM3520g	AATATGAGACCA	GTGTGYCAGCMGCCGCGGTAA	18	Daceton	Sample	worker_medium size	gaster only	gaster only	gaster only	Colony2	worker	no	wild	fresh	na	na	na	na	na	na	C4	CSM3520g
CSM3520h	TCGCGATCGTCC	GTGTGYCAGCMGCCGCGGTAA	18	Daceton	Sample	worker_smaller size	gaster only	gaster only	gaster only	Colony2	worker	no	wild	fresh	na	na	na	na	na	na	C5	CSM3520h
CSM3520i	GTCACATCACGA	GTGTGYCAGCMGCCGCGGTAA	18	Daceton	Sample	worker_smaller size	gaster only	gaster only	gaster only	Colony2	worker	no	wild	fresh	na	na	na	na	na	na	C6	CSM3520i
CSM3520L1	CCAATTTGTACT	GTGTGYCAGCMGCCGCGGTAA	18	Daceton	Sample	worker_smaller size	gaster only	gaster only	gaster only	Colony2	worker	no	lab	late	na	na	na	na	na	na	G1	CSM3520L1
CSM3520L2	TGCGAAGCGCGC	GTGTGYCAGCMGCCGCGGTAA	18	Daceton	Sample	worker_smaller size	gaster only	gaster only	gaster only	Colony2	worker	no	lab	late	na	na	na	na	na	na	G2	CSM3520L2
CSM3520L3	CCACACGTTTGG	GTGTGYCAGCMGCCGCGGTAA	18	Daceton	Sample	worker_smaller size	gaster only	gaster only	gaster only	Colony2	worker	no	lab	late	na	na	na	na	na	na	G3	CSM3520L3
CSM3520LE1	TTGTCTACCTAC	GTGTGYCAGCMGCCGCGGTAA	18	Daceton	Sample	worker_smaller size	gaster only	gaster only	gaster only	Colony2	worker	no	lab	early	na	na	na	na	na	na	D11	CSM3520LE1
CSM3520LE2	CAGCGTTTAGCC	GTGTGYCAGCMGCCGCGGTAA	15	Daceton	Sample	worker_smaller size	gaster only	gaster only	gaster only	Colony2	worker	no	lab	early	na	na	na	na	na	na	D9	CSM3520LE2
CSM3520LL1	CTCCTCCCTTAC	GTGTGYCAGCMGCCGCGGTAA	18	Daceton	Sample	worker_smaller size	gaster only	gaster only	gaster only	Colony2	worker	no	lab	late	na	na	na	na	na	na	G6	CSM3520LL1
CSM3520LL2	CAAAGTTTGCGA	GTGTGYCAGCMGCCGCGGTAA	18	Daceton	Sample	worker_smaller size	gaster only	gaster only	gaster only	Colony2	worker	no	lab	late	na	na	na	na	na	na	F1	CSM3520LL2
CSM3520S1	CGTAACGTAATG	GTGTGYCAGCMGCCGCGGTAA	18	Daceton	Sample	worker_large soldier	gaster only	gaster only	gaster only	Colony2	worker	no	lab	late	na	na	na	na	na	na	F7	CSM3520S1
CSM3520S2	AACACGGTTTGA	GTGTGYCAGCMGCCGCGGTAA	18	Daceton	Sample	worker_large soldier	gaster only	gaster only	gaster only	Colony2	worker	no	lab	late	na	na	na	na	na	na	F8	CSM3520S2
CSM3520S3	GGACTCAACTAA	GTGTGYCAGCMGCCGCGGTAA	12	Daceton	Sample	worker_large soldier	gaster only	gaster only	gaster only	Colony2	worker	no	lab	late	na	na	na	na	na	na	F9	CSM3520S3
CSM3520SE1	CGTTACCGGACT	GTGTGYCAGCMGCCGCGGTAA	12	Daceton	Sample	worker_large soldier	gaster only	gaster only	gaster only	Colony2	worker	no	lab	early	na	na	na	na	na	na	F8	CSM3520SE1
CSM3520SE2	AGGTTCTTAGGC	GTGTGYCAGCMGCCGCGGTAA	18	Daceton	Sample	worker_large soldier	gaster only	gaster only	gaster only	Colony2	worker	no	lab	early	na	na	na	na	na	na	F7	CSM3520SE2
CSM3520SL1	GGTCCACCTAAC	GTGTGYCAGCMGCCGCGGTAA	18	Daceton	Sample	worker_large soldier	gaster only	gaster only	gaster only	Colony2	worker	no	lab	late	na	na	na	na	na	na	E2	CSM3520SL1
CSM3520SL2	CTAGGTCCGACT	GTGTGYCAGCMGCCGCGGTAA	18	Daceton	Sample	worker_large soldier	gaster only	gaster only	gaster only	Colony2	worker	no	lab	late	na	na	na	na	na	na	E3	CSM3520SL2
CSM3520W1	GATACGTTCGCA	GTGTGYCAGCMGCCGCGGTAA	18	Daceton	Sample	worker_medium size	gaster only	gaster only	gaster only	Colony2	worker	no	lab	late	na	na	na	na	na	na	F10	CSM3520W1
CSM3520W2	CGGCACTATCAC	GTGTGYCAGCMGCCGCGGTAA	18	Daceton	Sample	worker_medium size	gaster only	gaster only	gaster only	Colony2	worker	no	lab	late	na	na	na	na	na	na	F11	CSM3520W2
CSM3520W3	TAACGGCGCTCT	GTGTGYCAGCMGCCGCGGTAA	18	Daceton	Sample	worker_medium size	gaster only	gaster only	gaster only	Colony2	worker	no	lab	late	na	na	na	na	na	na	F12	CSM3520W3
CSM3520WE1	GGAGAGATCACG	GTGTGYCAGCMGCCGCGGTAA	18	Daceton	Sample	worker_medium size	gaster only	gaster only	gaster only	Colony2	worker	no	lab	early	na	na	na	na	na	na	E4	CSM3520WE1
CSM3520WE2	TGATAGGTACAC	GTGTGYCAGCMGCCGCGGTAA	18	Daceton	Sample	worker_medium size	gaster only	gaster only	gaster only	Colony2	worker	no	lab	early	na	na	na	na	na	na	D10	CSM3520WE2
CSM3520WL1	CGACGAGATTAT	GTGTGYCAGCMGCCGCGGTAA	10	notmy	Sample	worker_medium size	gaster only	gaster only	gaster only	Colony2	worker	no	lab	late	na	na	na	na	na	na	E5	CSM3520WL1
CSM0905a	CTGTCCCGCAGT	GTGTGYCAGCMGCCGCGGTAA	14	Cephalotes	Sample	grandinosus	grandinosus	grandinosus	grandinosus1	Venezuela	Aragua	NW South	gaster	mobio	10.4608	-67.7719	na	na	Rainforest	na	F8	CSM0905a
CSM3362	GACGATCGGGCC	GTGTGYCAGCMGCCGCGGTAA	14	Cephalotes	Sample	grandinosus	grandinosus	grandinosus	grandinosus2	Panama	ProvPanama	Mesoamerica	gaster	mobio	9.1647	-71.8377	na	na	Rainforest	na	F9	CSM3362
POW0364_C	CATGGGTGTTAC	GTGTGYCAGCMGCCGCGGTAA	16	Cephalotes	Sample	grandinosus	grandinosus	grandinosus	grandinosus3	Brazil	panga	Chacoan	ww	Qiagen	-19.1695	-48.3992	na	na	cerrado	na	F11	POW0364_C
POW0364_Y	GGTTGTAAGTGT	GTGTGYCAGCMGCCGCGGTAA	16	Cephalotes	Sample	grandinosus	grandinosus	grandinosus	grandinosus4	Brazil	panga	Chacoan	gaster	mobio	-19.1695	-48.3992	na	na	cerrado	na	F10	POW0364_Y
POW0379	GTGCATTCGCCA	GTGTGYCAGCMGCCGCGGTAA	16	Cephalotes	Sample	grandinosus	grandinosus	grandinosus	grandinosus5	Brazil	panga	Chacoan	gaster	mobio	-19.1743	-48.4009	15_15	co	cerrado_mid	na	F12	POW0379
POW0383	CGATCCGATCTG	GTGTGYCAGCMGCCGCGGTAA	16	Cephalotes	Sample	grandinosus	grandinosus	grandinosus	grandinosus6	Brazil	panga	Chacoan	gaster	mobio	-19.1732	-48.4013	15_19	co	cerrado_mid	na	G1	POW0383
POW0367	GAATACCAAGTC	GTGTGYCAGCMGCCGCGGTAA	16	Cephalotes	Sample	persimilis	persimilis	grandinosus	grandinosus7	Brazil	panga	Chacoan	gaster	mobio	-19.1696	-48.399	15_8	co	cerrado_open	na	F3	POW0367
POW0370	CATGTGCTTAGG	GTGTGYCAGCMGCCGCGGTAA	16	Cephalotes	Sample	persimilis	persimilis	grandinosus	grandinosus8	Brazil	panga	Chacoan	gaster	mobio	-19.1698	-48.3991	15_12	co	cerrado_open	na	F4	POW0370
POW0388	TGACCTCAAGAC	GTGTGYCAGCMGCCGCGGTAA	16	Cephalotes	Sample	persimilis	persimilis	grandinosus	grandinosus9	Brazil	panga	Chacoan	gaster	mobio	-19.1694	-48.3989	15_22	co	cerrado_open	na	F5	POW0388
POW0413	GAACGTCCGGAG	GTGTGYCAGCMGCCGCGGTAA	16	Cephalotes	Sample	persimilis	persimilis	grandinosus	grandinosus10	Brazil	MatoGrosso	Chacoan	gaster	mobio	-14.7175	-52.3571	na	na	cerrado	na	F6	POW0413
PSW12322	CTTGCATACCGG	GTGTGYCAGCMGCCGCGGTAA	18	Cephalotes	Sample	persimplex	persimplex	grandinosus	grandinosus11	Bolivia	na	Amazonian	gaster	mobio	-14.651	-67.6294	na	noforthisquestion	na	na	F7	PSW12322
pow0471	ACCTAGCTAGTG	GTGTGYCAGCMGCCGCGGTAA	16	Cephalotes	Sample	auricomus	auricomus	hamulus	hamulus1	DominicanRepublic	na	Antilles	gaster	mobio	19.3004	-69.9493	na	noforthisquestion	Wetforest	na	G4	pow0471
POW0205B	TACCGGCTTGCA	GTGTGYCAGCMGCCGCGGTAA	16	Cephalotes	Sample	christopherseni	christopherseni	laminatus	laminatus1	Panama	Panama	Mesoamerica	gaster	mobio	8.9998	-79.5079	na	noforthisquestion	open_urban	na	G9	POW0205B
POW0205D	AATGATAGATGC	GTGTGYCAGCMGCCGCGGTAA	16	Cephalotes	Sample	christopherseni	christopherseni	laminatus	laminatus2	Panama	Panama	Mesoamerica	ww	Qiagen	8.9998	-79.5079	na	noforthisquestion	open_urban	na	G10	POW0205D
CS_RA1216	CACCTTACCTTA	GTGTGYCAGCMGCCGCGGTAA	14	Cephalotes	Sample	laminatus	laminatus	laminatus	laminatus3	Brazil	SaoPaulo	Chacoan	gaster	mobio	-22.66	-50.41	na	noforthisquestion	EstacaoEcologicaAssis	na	F5	CS_RA1216
POW0223	TGGCCAGGCAGC	GTGTGYCAGCMGCCGCGGTAA	16	Cephalotes	Sample	laminatuscladespp	laminatusclade	laminatus	laminatus4	Peru	Peru	Amazonian	ww	Qiagen	-3.24946	-72.909	na	noforthisquestion	forestnearlodge	na	B5	POW0223
CSM2337	CTATGGTGAACC	GTGTGYCAGCMGCCGCGGTAA	14	Cephalotes	Sample	minutus	minutus	laminatus	laminatus5	CostaRica	GuanacasteProv	Mesoamerica	gaster	mobio	10.8429	-85.6159	na	noforthisquestion	Rainforest	na	G12	CSM2337
CSM3023	ATCTAAGTTACT	GTGTGYCAGCMGCCGCGGTAA	14	Cephalotes	Sample	minutus	minutus	laminatus	laminatus6	Peru	cusco	Amazonian	gaster	mobio	-12.8947	-71.4039	na	noforthisquestion	na	na	H1	CSM3023
CSM3440	TCGGGTGAGGCC	GTGTGYCAGCMGCCGCGGTAA	14	Cephalotes	Sample	minutus	minutus	laminatus	laminatus7	FrenchGuiana	FrenchGuiana	Amazonian	gaster	mobio	4.03792	-52.6728	na	noforthisquestion	Rainforest	na	H2	CSM3440
JS-C-215	ACGATCATCTGG	GTGTGYCAGCMGCCGCGGTAA	14	Cephalotes	Sample	minutus	minutus	laminatus	laminatus8	Mexico	Tamaulipas	Nearctic	gaster	mobio	23.0806	-99.1612	na	noforthisquestion	Nexttomangroveplantation	na	H3	JS-C-215
POW0050	GTGGATAAACTC	GTGTGYCAGCMGCCGCGGTAA	16	Cephalotes	Sample	minutus_duvida	minutus	laminatus	laminatus9	Peru	Peru	Amazonian	gaster	mobio	-13.5118	-71.968	na	noforthisquestion	lowlandforestAmazon	na	H4	POW0050
pow0399	ATTCACGTATTC	GTGTGYCAGCMGCCGCGGTAA	16	Cephalotes	Sample	minutus	minutus	laminatus	laminatus10	Brazil	Brasilia	Chacoan	noninvasive	Qiagen	-15.9509	-47.9126	na	noforthisquestion	cerrado	na	G6	pow0399
POW0420	GTCATAAGAACC	GTGTGYCAGCMGCCGCGGTAA	16	Cephalotes	Sample	minutus	minutus	laminatus	laminatus11	Brazil	MinasGerias	Chacoan	gaster	mobio	-15.5005	-44.7266	na	noforthisquestion	cerrado	na	B6	POW0420
CSM3505	AGAGTGCTAATC	GTGTGYCAGCMGCCGCGGTAA	14	Cephalotes	Sample	simillimus	simillimus	laminatus	laminatus12	FrenchGuiana	FrenchGuiana	Amazonian	gaster	mobio	4.03792	-52.6728	na	noforthisquestion	Rainforest	na	A10	CSM3505
CS_RA1203	TGCTTGTAGGCA	GTGTGYCAGCMGCCGCGGTAA	14	Cephalotes	Sample	spinosus	spinosus	laminatus	laminatus13	Ecuador	Orellana	Amazonian	gaster	mobio	-0.67131	-76.4005	na	noforthisquestion	EstacionCientificaYasuni	na	A12	CS_RA1203
CSM3063	GTACCGTTGCAA	GTGTGYCAGCMGCCGCGGTAA	14	Cephalotes	Sample	spinosus	spinosus	laminatus	laminatus14	Peru	cusco	Amazonian	gaster	mobio	-12.8947	-71.4039	na	noforthisquestion	na	na	A11	CSM3063
POW0026	ATGGAAGGTGGC	GTGTGYCAGCMGCCGCGGTAA	16	Cephalotes	Sample	spinosus	spinosus	laminatus	laminatus15	Brazil	MatoGrosso	Amazonian	gaster	mobio	-9.5814	-55.9235	na	noforthisquestion	nrAltaFloresta	na	B1	POW0026
POW0035	GGAGATTGGAGA	GTGTGYCAGCMGCCGCGGTAA	16	Cephalotes	Sample	spinosus	spinosus	laminatus	laminatus16	Peru	Cusco	Amazonian	gaster	mobio	-12.8948	-71.4043	na	noforthisquestion	VillaCarmenStation	na	B2	POW0035
POW0570	ACTTTAAGGGTG	GTGTGYCAGCMGCCGCGGTAA	16	Cephalotes	Sample	spinosus	spinosus	laminatus	laminatus17	Brazil	Amazonas	Amazonian	gaster	mobio	-3.2797	-60.1934	na	noforthisquestion	Amazonforest	na	B3	POW0570
POW0603	GATTGGCATAGT	GTGTGYCAGCMGCCGCGGTAA	16	Cephalotes	Sample	spinosus	spinosus	laminatus	laminatus18	Brazil	Amazonas	Amazonian	gaster	mobio	-3.0038	-59.9187	na	noforthisquestion	Amazonforest	na	B4	POW0603
POW0124	CGTAATTGCCGC	GTGTGYCAGCMGCCGCGGTAA	16	Cephalotes	Sample	biguttatus	biguttatus	multispinosus	multispinosus1	CostaRica	Heredia	Mesoamerica	gaster	mobio	10.4441	-84.011	na	noforthisquestion	Forest	na	B7	POW0124
JS-C-203A	TAGATCCTCGGA	GTGTGYCAGCMGCCGCGGTAA	14	Cephalotes	Sample	goniodontus	goniodontus	multispinosus	multispinosus2	Mexico	Jalisco	Mexican transition	gaster	mobio	19.4989	-105.042	na	noforthisquestion	na	na	B8	JS-C-203A
JS-C-203D	TGGGTTAACACA	GTGTGYCAGCMGCCGCGGTAA	14	Cephalotes	Sample	goniodontus	goniodontus	multispinosus	multispinosus3	Mexico	Jalisco	Mexican transition	ww	Qiagen	19.4989	-105.042	na	noforthisquestion	na	na	B9	JS-C-203D
CSM3660	CCAGGTTAATGC	GTGTGYCAGCMGCCGCGGTAA	10	notmy	Sample	notYet	notYet	notYet	notYet	notYet	notYet	no	notYet	notYet	na	na	na	na	na	na	F5	CSM3660
CSM3664	TGCGGTTGACTC	GTGTGYCAGCMGCCGCGGTAA	10	notmy	Sample	notYet	notYet	notYet	notYet	notYet	notYet	no	notYet	notYet	na	na	na	na	na	na	F4	CSM3664
CSM3665	AAGGCTGGGCAC	GTGTGYCAGCMGCCGCGGTAA	10	notmy	Sample	notYet	notYet	notYet	notYet	notYet	notYet	no	notYet	notYet	na	na	na	na	na	na	F3	CSM3665
CSM3670	CGATAGGCCTTA	GTGTGYCAGCMGCCGCGGTAA	10	notmy	Sample	notYet	notYet	notYet	notYet	notYet	notYet	no	notYet	notYet	na	na	na	na	na	na	B1	CSM3670
CSM3671	TAAGATGCAGTC	GTGTGYCAGCMGCCGCGGTAA	10	notmy	Sample	notYet	notYet	notYet	notYet	notYet	notYet	no	notYet	notYet	na	na	na	na	na	na	B2	CSM3671
CSM3672	TCCGCAACCTGA	GTGTGYCAGCMGCCGCGGTAA	10	notmy	Sample	notYet	notYet	notYet	notYet	notYet	notYet	no	notYet	notYet	na	na	na	na	na	na	B3	CSM3672
CSM3673	AGCCGACTCTGT	GTGTGYCAGCMGCCGCGGTAA	10	notmy	Sample	notYet	notYet	notYet	notYet	notYet	notYet	no	notYet	notYet	na	na	na	na	na	na	B4	CSM3673
CSM3676	GTGTTCCCAGAA	GTGTGYCAGCMGCCGCGGTAA	10	notmy	Sample	notYet	notYet	notYet	notYet	notYet	notYet	no	notYet	notYet	na	na	na	na	na	na	B5	CSM3676
CSM3681	CTCGAGCGTACT	GTGTGYCAGCMGCCGCGGTAA	10	notmy	Sample	notYet	notYet	notYet	notYet	notYet	notYet	no	notYet	notYet	na	na	na	na	na	na	B6	CSM3681
CSM3684	GCTGTGATTCGA	GTGTGYCAGCMGCCGCGGTAA	10	notmy	Sample	notYet	notYet	notYet	notYet	notYet	notYet	no	notYet	notYet	na	na	na	na	na	na	B7	CSM3684
CSM3686	CTGCCCTCGATG	GTGTGYCAGCMGCCGCGGTAA	10	notmy	Sample	notYet	notYet	notYet	notYet	notYet	notYet	no	notYet	notYet	na	na	na	na	na	na	B8	CSM3686
CSM3687	TTGGGTACACGT	GTGTGYCAGCMGCCGCGGTAA	10	notmy	Sample	notYet	notYet	notYet	notYet	notYet	notYet	no	notYet	notYet	na	na	na	na	na	na	B9	CSM3687
CSM3688	GATATCGATGAA	GTGTGYCAGCMGCCGCGGTAA	10	notmy	Sample	notYet	notYet	notYet	notYet	notYet	notYet	no	notYet	notYet	na	na	na	na	na	na	B10	CSM3688
CSM3691	AACGCGAAATTC	GTGTGYCAGCMGCCGCGGTAA	10	notmy	Sample	notYet	notYet	notYet	notYet	notYet	notYet	no	notYet	notYet	na	na	na	na	na	na	B11	CSM3691
CSM3695A	GTGAGCACGCAG	GTGTGYCAGCMGCCGCGGTAA	10	notmy	Sample	notYet	notYet	notYet	notYet	notYet	notYet	no	notYet	notYet	na	na	na	na	na	na	B12	CSM3695A
CSM3695B	CGATCGAACACT	GTGTGYCAGCMGCCGCGGTAA	10	notmy	Sample	notYet	notYet	notYet	notYet	notYet	notYet	no	notYet	notYet	na	na	na	na	na	na	C1	CSM3695B
CSM3696	TTCGCTAACCTT	GTGTGYCAGCMGCCGCGGTAA	10	notmy	Sample	notYet	notYet	notYet	notYet	notYet	notYet	no	notYet	notYet	na	na	na	na	na	na	C2	CSM3696
CSM3697	GCAGGGTCGAAC	GTGTGYCAGCMGCCGCGGTAA	10	notmy	Sample	notYet	notYet	notYet	notYet	notYet	notYet	no	notYet	notYet	na	na	na	na	na	na	C3	CSM3697
CSM3700	TAGAGGCGTAGG	GTGTGYCAGCMGCCGCGGTAA	10	notmy	Sample	notYet	notYet	notYet	notYet	notYet	notYet	no	notYet	notYet	na	na	na	na	na	na	C4	CSM3700
CSM3701	CAGGTAATAATG	GTGTGYCAGCMGCCGCGGTAA	10	notmy	Sample	notYet	notYet	notYet	notYet	notYet	notYet	no	notYet	notYet	na	na	na	na	na	na	C5	CSM3701
CSM3707	GCCGAACGCCGA	GTGTGYCAGCMGCCGCGGTAA	10	notmy	Sample	notYet	notYet	notYet	notYet	notYet	notYet	no	notYet	notYet	na	na	na	na	na	na	C6	CSM3707
CSM3708	GTCTAGTATTTC	GTGTGYCAGCMGCCGCGGTAA	10	notmy	Sample	notYet	notYet	notYet	notYet	notYet	notYet	no	notYet	notYet	na	na	na	na	na	na	C7	CSM3708
CSM3709	AAGCATTGAGAT	GTGTGYCAGCMGCCGCGGTAA	10	notmy	Sample	notYet	notYet	notYet	notYet	notYet	notYet	no	notYet	notYet	na	na	na	na	na	na	C8	CSM3709
CSM3711	CCGCTGATGTCA	GTGTGYCAGCMGCCGCGGTAA	10	notmy	Sample	notYet	notYet	notYet	notYet	notYet	notYet	no	notYet	notYet	na	na	na	na	na	na	C9	CSM3711
CSM3712	ACCCTCAGCCCA	GTGTGYCAGCMGCCGCGGTAA	10	notmy	Sample	notYet	notYet	notYet	notYet	notYet	notYet	no	notYet	notYet	na	na	na	na	na	na	C10	CSM3712
CSM3713	CCGTCAAGATGT	GTGTGYCAGCMGCCGCGGTAA	10	notmy	Sample	notYet	notYet	notYet	notYet	notYet	notYet	no	notYet	notYet	na	na	na	na	na	na	C11	CSM3713
CSM3715A	AGCTGCACCTAA	GTGTGYCAGCMGCCGCGGTAA	10	notmy	Sample	notYet	notYet	notYet	notYet	notYet	notYet	no	notYet	notYet	na	na	na	na	na	na	D1	CSM3715A
CSM3715B	GGTGACTAGTTC	GTGTGYCAGCMGCCGCGGTAA	10	notmy	Sample	notYet	notYet	notYet	notYet	notYet	notYet	no	notYet	notYet	na	na	na	na	na	na	D2	CSM3715B
CSM3716	GGAGTGCCCGAA	GTGTGYCAGCMGCCGCGGTAA	10	notmy	Sample	notYet	notYet	notYet	notYet	notYet	notYet	no	notYet	notYet	na	na	na	na	na	na	C12	CSM3716
CSM3717	CATGACGCCTCC	GTGTGYCAGCMGCCGCGGTAA	10	notmy	Sample	notYet	notYet	notYet	notYet	notYet	notYet	no	notYet	notYet	na	na	na	na	na	na	D3	CSM3717
CSM3718	GTATTATGACTT	GTGTGYCAGCMGCCGCGGTAA	10	notmy	Sample	notYet	notYet	notYet	notYet	notYet	notYet	no	notYet	notYet	na	na	na	na	na	na	D4	CSM3718
CSM3719	CATAATCTTGCT	GTGTGYCAGCMGCCGCGGTAA	10	notmy	Sample	notYet	notYet	notYet	notYet	notYet	notYet	no	notYet	notYet	na	na	na	na	na	na	D5	CSM3719
CSM3731	TGCGTGGGTGGA	GTGTGYCAGCMGCCGCGGTAA	10	notmy	Sample	notYet	notYet	notYet	notYet	notYet	notYet	no	notYet	notYet	na	na	na	na	na	na	D6	CSM3731
CSM3733	ACTATATTAGCT	GTGTGYCAGCMGCCGCGGTAA	10	notmy	Sample	notYet	notYet	notYet	notYet	notYet	notYet	no	notYet	notYet	na	na	na	na	na	na	D7	CSM3733
CSM3738	TTCTGGTCTTGT	GTGTGYCAGCMGCCGCGGTAA	10	notmy	Sample	notYet	notYet	notYet	notYet	notYet	notYet	no	notYet	notYet	na	na	na	na	na	na	D8	CSM3738
CSM3739	TCCAGGGCTATA	GTGTGYCAGCMGCCGCGGTAA	10	notmy	Sample	notYet	notYet	notYet	notYet	notYet	notYet	no	notYet	notYet	na	na	na	na	na	na	D9	CSM3739
CSM3740	GACTATAATGGC	GTGTGYCAGCMGCCGCGGTAA	10	notmy	Sample	notYet	notYet	notYet	notYet	notYet	notYet	no	notYet	notYet	na	na	na	na	na	na	D10	CSM3740
CSM3741	ATTTAGGACGAC	GTGTGYCAGCMGCCGCGGTAA	16	notmy	Sample	notYet	notYet	notYet	notYet	notYet	notYet	no	notYet	notYet	na	na	na	na	na	na	D11	CSM3741
PJF10	AATTGAATTTAC	GTGTGYCAGCMGCCGCGGTAA	10	notmy	Sample	notYet	notYet	notYet	notYet	notYet	notYet	no	notYet	notYet	na	na	na	na	na	na	G9	PJF10
PJF11	AGGAAAGCCAGA	GTGTGYCAGCMGCCGCGGTAA	10	notmy	Sample	notYet	notYet	notYet	notYet	notYet	notYet	no	notYet	notYet	na	na	na	na	na	na	E1	PJF11
PJF12	ATGGCTGTCAGT	GTGTGYCAGCMGCCGCGGTAA	10	notmy	Sample	notYet	notYet	notYet	notYet	notYet	notYet	no	notYet	notYet	na	na	na	na	na	na	E2	PJF12
PJF13	GAGGGTTGTCGG	GTGTGYCAGCMGCCGCGGTAA	10	notmy	Sample	notYet	notYet	notYet	notYet	notYet	notYet	no	notYet	notYet	na	na	na	na	na	na	E3	PJF13
PJF14	CCACGTACGTAA	GTGTGYCAGCMGCCGCGGTAA	10	notmy	Sample	notYet	notYet	notYet	notYet	notYet	notYet	no	notYet	notYet	na	na	na	na	na	na	E4	PJF14
PJF15	AGTAAGTCGATA	GTGTGYCAGCMGCCGCGGTAA	10	notmy	Sample	notYet	notYet	notYet	notYet	notYet	notYet	no	notYet	notYet	na	na	na	na	na	na	E5	PJF15
PJF16	TTGGGCCACATA	GTGTGYCAGCMGCCGCGGTAA	10	notmy	Sample	notYet	notYet	notYet	notYet	notYet	notYet	no	notYet	notYet	na	na	na	na	na	na	E6	PJF16
PJF17	TCTATCTGGCTT	GTGTGYCAGCMGCCGCGGTAA	10	notmy	Sample	notYet	notYet	notYet	notYet	notYet	notYet	no	notYet	notYet	na	na	na	na	na	na	E7	PJF17
PJF18	CCGTGGACCAGG	GTGTGYCAGCMGCCGCGGTAA	10	notmy	Sample	notYet	notYet	notYet	notYet	notYet	notYet	no	notYet	notYet	na	na	na	na	na	na	E8	PJF18
PJF19	GTCCCTATTATC	GTGTGYCAGCMGCCGCGGTAA	10	notmy	Sample	notYet	notYet	notYet	notYet	notYet	notYet	no	notYet	notYet	na	na	na	na	na	na	E12	PJF19
PJF20	GCCTGCAGTACT	GTGTGYCAGCMGCCGCGGTAA	10	notmy	Sample	notYet	notYet	notYet	notYet	notYet	notYet	no	notYet	notYet	na	na	na	na	na	na	F1	PJF20
PJF21	ATACCTAAATAT	GTGTGYCAGCMGCCGCGGTAA	10	notmy	Sample	notYet	notYet	notYet	notYet	notYet	notYet	no	notYet	notYet	na	na	na	na	na	na	E10	PJF21
PJF22	ATGGTTCACCCG	GTGTGYCAGCMGCCGCGGTAA	10	notmy	Sample	notYet	notYet	notYet	notYet	notYet	notYet	no	notYet	notYet	na	na	na	na	na	na	E9	PJF22
PJF23	GCGACGCGGCAT	GTGTGYCAGCMGCCGCGGTAA	10	notmy	Sample	notYet	notYet	notYet	notYet	notYet	notYet	no	notYet	notYet	na	na	na	na	na	na	E11	PJF23
PJF24	ATGGAAGGTGGC	GTGTGYCAGCMGCCGCGGTAA	16	notmy	Sample	notYet	notYet	notYet	notYet	notYet	notYet	no	notYet	notYet	na	na	na	na	na	na	F2	PJF24
CSM2424a	TTGAGGCTACAA	GTGTGYCAGCMGCCGCGGTAA	14	Cephalotes	Sample	pallens	pallens	pallens	pallens1	CostaRica	GuanacasteProv	Mesoamerica	gaster	mobio	10.8429	-85.6159	na	noforthisquestion	Rainforest	na	C2	CSM2424a
CSM3517	AGTATTCGCGCA	GTGTGYCAGCMGCCGCGGTAA	14	Cephalotes	Sample	pallens	pallens	pallens	pallens2	FrenchGuiana	FrenchGuiana	Amazonian	gaster	mobio	4.94819	-52.3142	na	noforthisquestion	Secondaryfores	na	C3	CSM3517
CS_RA1186A	CGCTCGACTCCA	GTGTGYCAGCMGCCGCGGTAA	14	Cephalotes	Sample	pallensclade	pallensclade	pallens	pallens3	Brazil	SantaCatarina	Parana	ww	Qiagen	-20.7137	-55.9087	na	noforthisquestion	na	na	F6	CS_RA1186A
CS_RA1186C	ATTTATCCGGTT	GTGTGYCAGCMGCCGCGGTAA	14	Cephalotes	Sample	pallensclade	pallensclade	pallens	pallens4	Brazil	SantaCatarina	Parana	gaster	mobio	-20.7137	-55.9087	na	noforthisquestion	na	na	C8	CS_RA1186C
POW0403	CACGTACACGTA	GTGTGYCAGCMGCCGCGGTAA	16	Cephalotes	Sample	pallidoides	pallidoides	pallens	pallens5	Brazil	MinasGerias	Chacoan	ww	Qiagen	-17.1906	-47.0661	na	noforthisquestion	cerrado_open	na	C5	POW0403
POW0430	TCTCATGTGGAG	GTGTGYCAGCMGCCGCGGTAA	16	Cephalotes	Sample	pallidoides	pallidoides	pallens	pallens6	Brazil	Goias	Chacoan	gaster	mobio	-17.8093	-48.7056	na	noforthisquestion	cerrado	na	C6	POW0430
POW0449	TCTGTGTCTAAT	GTGTGYCAGCMGCCGCGGTAA	16	Cephalotes	Sample	pallidoides	pallidoides	pallens	pallens7	Brazil	Piaui	Chacoan	gaster	mobio	-4.12887	-41.6879	na	noforthisquestion	cerrado_transicaocaatinga	na	C7	POW0449
C1610	GTGTCACTTTAT	GTGTGYCAGCMGCCGCGGTAA	14	Cephalotes	Sample	decoloratus	decoloratus	pallens	pallens8	DominicanRepublic	Oviedo	Antilles	gaster	mobio	17.808	-71.4472	16_5	co	Dryforest	na	B11	C1610
pow0465	TAAGTCGGCCTA	GTGTGYCAGCMGCCGCGGTAA	16	Cephalotes	Sample	decoloratus	decoloratus	pallens	pallens9	DominicanRepublic	Oviedo	Antilles	gaster	mobio	17.8076	-71.4473	16_3	iso	Dryforest	na	B10	pow0465
JKW239	GCTAAAGTCGTA	GTGTGYCAGCMGCCGCGGTAA	14	Cephalotes	Sample	jamaicensis	jamaicensis	pallens	pallens10	Jamaica	na	Antilles	gaster	mobio	17.8364	-77.1657	na	noforthisquestion	redmangrove	na	B12	JKW239
JKW970	GGCCATAGGCAG	GTGTGYCAGCMGCCGCGGTAA	14	Cephalotes	Sample	jamaicensis_tentative	jamaicensis	pallens	pallens11	CaymanIslands	GrandCayman	Antilles	gaster	mobio	19.388	-81.376	na	noforthisquestion	redmangrove	na	C1	JKW970
POW0386	CAACCACTCGGT	GTGTGYCAGCMGCCGCGGTAA	16	Cephalotes	Sample	pellans	pellans	pallens	pallens12	Brazil	panga	Chacoan	gaster	mobio	-19.1694	-48.3989	15_22	co	cerrado_open	na	C10	POW0386
POW0153	GTAGTCCCGCTC	GTGTGYCAGCMGCCGCGGTAA	16	Cephalotes	Sample	porrasi	porrasi	pallens	pallens13	Panama	Colon	Mesoamerica	gaster	mobio	9.1208	-79.7158	na	noforthisquestion	Forest	na	C11	POW0153
CSM3389	TTCGTACTTCGT	GTGTGYCAGCMGCCGCGGTAA	14	Cephalotes	Sample	varians	varians	pallens	pallens14	USA	Florida	Antilles	gaster	mobio	24.5579	-81.7628	na	noforthisquestion	Mangroveswamp	na	C12	CSM3389
JKW924	TCGCTGACTCGC	GTGTGYCAGCMGCCGCGGTAA	14	Cephalotes	Sample	varians	varians	pallens	pallens15	Bahamas	GreatStirrupCay	Antilles	gaster	mobio	25.8222	-77.9129	na	noforthisquestion	redmangrove	na	D1	JKW924
CS_RA1209	TATAAGGACACA	GTGTGYCAGCMGCCGCGGTAA	14	Cephalotes	Sample	incertus	incertus	pinelii	pinelii 1	Brazil	RioGrandedoSul	Chacoan	gaster	mobio	-30.3358	-54.32	na	noforthisquestion	Managednaturalgrassland	na	C4	CS_RA1209
JKW341	GTATGGAGCTAT	GTGTGYCAGCMGCCGCGGTAA	14	Cephalotes	Sample	kukulcan_tentative	kukulcan	pinelii	pinelii 2	Belize	na	Mesoamerica	gaster	mobio	17.518	-88.202	na	noforthisquestion	redmangrove	na	C9	JKW341
JKW378	CGGGCTTCATCA	GTGTGYCAGCMGCCGCGGTAA	14	Cephalotes	Sample	kukulcan_tentative	kukulcan	pinelii	pinelii 3	Honduras	RoatanIsland	Mesoamerica	gaster	mobio	16.323	-86.507	na	noforthisquestion	redmangrove	na	C10	JKW378
JLT01_JTL01	TGCCATTAGAGC	GTGTGYCAGCMGCCGCGGTAA	14	Cephalotes	Sample	kukulcan	kukulcan	pinelii	pinelii 4	Honduras	Atlantida	Mesoamerica	ww	Qiagen	16.0833	-86.9167	na	noforthisquestion	na	na	C11	JLT01_JTL01
POW0460A	CCTTAGTTTACA	GTGTGYCAGCMGCCGCGGTAA	16	Cephalotes	Sample	liepini	liepini	pinelii	pinelii 5	Brazil	MinasGerias	Chacoan	gaster	mobio	-19.1759	-48.4014	na	noforthisquestion	cerrado_mid	na	D8	POW0460A
POW0460C	GCGCTCCTCCGT	GTGTGYCAGCMGCCGCGGTAA	16	Cephalotes	Sample	liepini	liepini	pinelii	pinelii 6	Brazil	MinasGerias	Chacoan	ww	Qiagen	-19.1759	-48.4014	na	noforthisquestion	cerrado_mid	na	D9	POW0460C
CSM2581	TTAACTGGAAGC	GTGTGYCAGCMGCCGCGGTAA	14	Cephalotes	Sample	maculatus	maculatus	pinelii	pinelii 7	CostaRica	GuanacasteProv	Mesoamerica	gaster	mobio	10.8429	-85.6159	na	na	Dryforest	na	D2	CSM2581
CSM3436	TCGGTAGCAACT	GTGTGYCAGCMGCCGCGGTAA	14	Cephalotes	Sample	maculatus	maculatus	pinelii	pinelii 8	FrenchGuiana	FrenchGuiana	Amazonian	gaster	mobio	4.03792	-52.6728	na	na	Rainforest	na	D3	CSM3436
POW0046	TTATCATTACGC	GTGTGYCAGCMGCCGCGGTAA	16	Cephalotes	Sample	maculatus	maculatus	pinelii	pinelii 9	Peru	Cusco	Amazonian	gaster	Mobio	-13.5118	-71.968	na	na	other	na	D4	POW0046
pow0053	ACTCAATTCATC	GTGTGYCAGCMGCCGCGGTAA	16	Cephalotes	Sample	maculatus	maculatus	pinelii	pinelii 10	Argentina	Misiones	Parana	noninvasive	Qiagen	-25.6907	-54.4408	na	na	Rainforest	na	G1	pow0053
pow0103_b	AGGAGTTGTATA	GTGTGYCAGCMGCCGCGGTAA	16	Cephalotes	Sample	maculatus	maculatus	pinelii	pinelii 11	Argentina	Misiones	Parana	noninvasive	Qiagen	-25.5961	-54.5827	na	na	Rainforest	na	G4	pow0103_b
pow0247	CTATTCTTGGCT	GTGTGYCAGCMGCCGCGGTAA	16	Cephalotes	Sample	maculatus	maculatus	pinelii	pinelii 12	Peru	Loreto	Amazonian	noninvasive	Qiagen	-3.94472	-73.3996	na	noforthisquestion	lowvegetation	na	G5	pow0247
POW0368	TCAGCGCCGTTA	GTGTGYCAGCMGCCGCGGTAA	16	Cephalotes	Sample	maculatus	maculatus	pinelii	pinelii 13	Brazil	panga	Chacoan	gaster	mobio	-19.1694	-48.3989	15_22	co	cerrado_open	na	D5	POW0368
POW0376	GGACTGGATGGC	GTGTGYCAGCMGCCGCGGTAA	16	Cephalotes	Sample	maculatus	maculatus	pinelii	pinelii 14	Brazil	panga	Chacoan	gaster	mobio	-19.1696	-48.399	15_8	co	cerrado_open	na	D6	POW0376
POW0377	ACGTTTGTGGCA	GTGTGYCAGCMGCCGCGGTAA	16	Cephalotes	Sample	maculatus	maculatus	pinelii	pinelii 15	Brazil	panga	Chacoan	gaster	mobio	-19.1691	-48.3986	15_10	iso	cerrado_open	na	D7	POW0377
pow0633	CCTGGAATTAAG	GTGTGYCAGCMGCCGCGGTAA	18	Cephalotes	Sample	maculatus	maculatus	pinelii	pinelii 16	Brazil	MinasGerais	Chacoan	noninvasive	Qiagen	-19.3447	-43.6382	na	na	cerrado	na	F9	pow0633
pow546	ATTATCGTCCCT	GTGTGYCAGCMGCCGCGGTAA	18	Cephalotes	Sample	nrmaculatusundet	maculatus	pinelii	pinelii 17	Brazil	MinasGerais	Chacoan	noninvasive	Qiagen	20.4514	-42.3843	na	noforthisquestion	Semideciduousforest	na	G3	pow546
C18_208	CTTAGAACGTGC	GTGTGYCAGCMGCCGCGGTAA	14	Cephalotes	Sample	nilpiei	nilpiei	pinelii	pinelii 18	Brazil	Capao	Chacoan	gaster	mobio	-19.2067	-43.4956	na	na	cerradoCapaoborder	1253	E11	C18_208
JTL02	GCTCAATCAGAA	GTGTGYCAGCMGCCGCGGTAA	14	Cephalotes	Sample	scutulatus	scutulatus	pinelii	pinelii 19	Honduras	na	Mesoamerica	noninvasive	Qiagen	16.1	-86.8833	na	noforthisquestion	na	na	F11	JTL02
pow0636	ATTAACTCCTAC	GTGTGYCAGCMGCCGCGGTAA	18	Cephalotes	Sample	pin_clade_dark	pin_clade_dark	pinelii	pinelii 20	Brazil	MinasGerais	Chacoan	noninvasive	Qiagen	-19.3435	-43.6374	na	noforthisquestion	cerrado	na	F10	pow0636
pow427	GCTTCCAGACAA	GTGTGYCAGCMGCCGCGGTAA	18	Cephalotes	Sample	pinelcladeundescribedsp15	pinelclade	pinelii	pinelii 21	Brazil	Goias	Chacoan	noninvasive	Qiagen	-17.8093	-48.7056	na	noforthisquestion	cerrado	na	G12	pow427
C18_025	CCTAGGTCCCAA	GTGTGYCAGCMGCCGCGGTAA	14	Cephalotes	Sample	pinelii	pinellii	pinelii	pinelii 22	Brazil	Vellozia	Chacoan	gaster	mobio	-19.2933	-43.5882	na	na	rupestriangrassland	1263	E7	C18_025
C18_201	TAGCCAATTTCT	GTGTGYCAGCMGCCGCGGTAA	14	Cephalotes	Sample	pinelii_dark	pinellii	pinelii	pinelii 23	Brazil	CachoeiraGrande	Chacoan	gaster	mobio	-19.3428	-43.6385	na	na	cerrado	813	E10	C18_201
CFP06	TGGAGAGGAGAT	GTGTGYCAGCMGCCGCGGTAA	14	Cephalotes	Sample	pinellii_undescribed	pinellii	pinelii	pinelii 24	Brazil	Amazonas	Amazonian	noninvasive	Qiagen	-3.3333	-60.2833	na	noforthisquestion	Amazonforest	na	F7	CFP06
pow0078	TTGCAGTGCAAC	GTGTGYCAGCMGCCGCGGTAA	16	Cephalotes	Sample	bivestitus_cf	bivestitus	prodigiosus	prodigiosus1	Argentina	Corrientes	Chacoan	noninvasive	Qiagen	-27.5876	-56.69	na	noforthisquestion	na	na	G2	pow0078
C17_10	AACTCCTGTGGA	GTGTGYCAGCMGCCGCGGTAA	14	Cephalotes	Sample	pusillus	pusillus	pusillus	pusillus1	Brazil	Cachoeiragrande	Chacoan	gaster	mobio	-19.3451	-43.6384	17_6	iso	cerrado	811	A2	C17_10
C17_17	TACAAGTGGTCC	GTGTGYCAGCMGCCGCGGTAA	14	Cephalotes	Sample	pusillus	pusillus	pusillus	pusillus2	Brazil	Vellozia	Chacoan	gaster	mobio	-19.2806	-43.5938	17_3	iso	rupestriangrassland	1098	A1	C17_17
C17_201	ATACGCATCAAG	GTGTGYCAGCMGCCGCGGTAA	14	Cephalotes	Sample	pusillus	pusillus	pusillus	pusillus3	Brazil	Cachoeiragrande	Chacoan	gaster	mobio	-19.3434	-43.6379	na	na	cerrado	817	A3	C17_201
C17_203	GGCCTTCAGTCA	GTGTGYCAGCMGCCGCGGTAA	14	Cephalotes	Sample	pusillus	pusillus	pusillus	pusillus4	Brazil	Cachoeiragrande	Chacoan	gaster	mobio	-19.3436	-43.6373	na	na	cerrado	818	A4	C17_203
C17_205	ACCCTATTGCGG	GTGTGYCAGCMGCCGCGGTAA	14	Cephalotes	Sample	pusillus	pusillus	pusillus	pusillus5	Brazil	Vellozia	Chacoan	gaster	mobio	-19.2809	-43.591	na	na	rupestriangrassland	1151	A5	C17_205
C17_206	AGAGAACACTTA	GTGTGYCAGCMGCCGCGGTAA	14	Cephalotes	Sample	pusillus	pusillus	pusillus	pusillus6	Brazil	Vellozia	Chacoan	gaster	mobio	-19.2809	-43.591	na	na	rupestriangrassland	1154	A6	C17_206
C17_216	GGCGATTTACGT	GTGTGYCAGCMGCCGCGGTAA	14	Cephalotes	Sample	pusillus	pusillus	pusillus	pusillus7	Brazil	Vellozia	Chacoan	gaster	mobio	-19.2948	-43.5913	na	na	rupestriangrassland	1293	A7	C17_216
C17_217	GAGCTTGGCGGA	GTGTGYCAGCMGCCGCGGTAA	14	Cephalotes	Sample	pusillus	pusillus	pusillus	pusillus8	Brazil	Vellozia	Chacoan	gaster	mobio	-19.2939	-43.5921	na	na	rupestriangrassland	1293	A8	C17_217
C17_219	ACAAGAACCTTG	GTGTGYCAGCMGCCGCGGTAA	14	Cephalotes	Sample	pusillus	pusillus	pusillus	pusillus9	Brazil	Vellozia	Chacoan	gaster	mobio	-19.2935	-43.5922	na	na	rupestriangrassland	1282	A9	C17_219
CS_RA1168	ACAAGGCAAGGC	GTGTGYCAGCMGCCGCGGTAA	14	Cephalotes	Sample	pusillus	pusillus	pusillus	pusillus10	Paraguay	ReservaTapyta	Parana	gaster	mobio	-26.25	-55.76	na	na	other	na	H11	CS_RA1168
pow0098	TCCTGTGCGAGT	GTGTGYCAGCMGCCGCGGTAA	16	Cephalotes	Sample	pusillus	pusillus	pusillus	pusillus11	Argentina	Misiones	Parana	noninvasive	Qiagen	-26.9987	-55.1789	na	na	Rainforest	na	G3	pow0098
POW0146	GCTATCAAGACA	GTGTGYCAGCMGCCGCGGTAA	16	Cephalotes	Sample	pusillus_orcolumbicus	pusillus	pusillus	pusillus12	Argentina	Formosa	Chacoan	ww	Qiagen	-26.31	-58.17	na	na	other	na	H12	POW0146
POW0369	CAAGAGCGGATG	GTGTGYCAGCMGCCGCGGTAA	16	Cephalotes	Sample	pusillus	pusillus	pusillus	pusillus13	Brazil	panga	Chacoan	gaster	mobio	-19.1698	-48.3991	15_12	co	cerrado_open	na	H5	POW0369
POW0373	GATTGAACGCTA	GTGTGYCAGCMGCCGCGGTAA	16	Cephalotes	Sample	pusillus	pusillus	pusillus	pusillus14	Brazil	panga	Chacoan	gaster	mobio	-19.1699	-48.3989	15_11	iso	cerrado_open	na	H6	POW0373
POW0374	GAGCACGCACGC	GTGTGYCAGCMGCCGCGGTAA	16	Cephalotes	Sample	pusillus	pusillus	pusillus	pusillus15	Brazil	panga	Chacoan	gaster	mobio	-19.169	-48.399	15_9	iso	cerrado_open	na	H7	POW0374
POW0375	CGGCTACTATGC	GTGTGYCAGCMGCCGCGGTAA	16	Cephalotes	Sample	pusillus	pusillus	pusillus	pusillus16	Brazil	panga	Chacoan	gaster	mobio	-19.1703	-48.3988	15_24	iso	cerrado_open	na	H8	POW0375
POW0381	CAATACGACCGT	GTGTGYCAGCMGCCGCGGTAA	16	Cephalotes	Sample	pusillus	pusillus	pusillus	pusillus17	Brazil	panga	Chacoan	gaster	mobio	-19.1744	-48.4011	15_18	iso	cerrado_mid	na	H9	POW0381
POW0578	GACGAGGTCGGT	GTGTGYCAGCMGCCGCGGTAA	16	Cephalotes	Sample	pusillus	pusillus	pusillus	pusillus18	Brazil	MatoGrosso	Chacoan	gaster	mobio	-16.2665	-56.6266	na	na	cerrado	na	H10	POW0578
TRS08	TGTCATGGCTGA	GTGTGYCAGCMGCCGCGGTAA	18	Cephalotes	Sample	pusillus	pusillus	pusillus	pusillus19	Guyana	na	Amazonian	noninvasive	Qiagen	3.3308	-59.6663	na	na	Rainforest	na	H5	TRS08
CCDB-11393	CCATAATCTTAC	GTGTGYCAGCMGCCGCGGTAA	14	Cephalotes	Sample	lenca	lenca	texanus	texanus1	Nicaragua	Esteli	Mesoamerica	noninvasive	Qiagen	13.2408	-86.353	na	noforthisquestion	na	na	F5	CCDB-11393
JS-C-234	CAACCGAGATTA	GTGTGYCAGCMGCCGCGGTAA	14	Cephalotes	Sample	texanus	texanus	texanus	texanus2	Mexico	NuevoLeon	Mexican transition	gaster	mobio	25.5109	-100.141	na	noforthisquestion	na	na	D10	JS-C-234
JS-C-235	GTCGCACGTCTC	GTGTGYCAGCMGCCGCGGTAA	14	Cephalotes	Sample	texanus	texanus	texanus	texanus3	Mexico	NuevoLeon	Mexican transition	gaster	mobio	25.511	-100.141	na	noforthisquestion	na	na	D11	JS-C-235
CCDB-11398	AGCATAGAAATA	GTGTGYCAGCMGCCGCGGTAA	14	Cephalotes	Sample	curvistriatus	curvistriatus	texanus	texanus4	Nicaragua	Matagalpa	Mesoamerica	noninvasive	Qiagen	12.9587	-85.2266	na	noforthisquestion	na	na	F6	CCDB-11398
CSM3360	CCTTGGAATCGC	GTGTGYCAGCMGCCGCGGTAA	14	Cephalotes	Sample	umbraculatus	umbraculatus	umbraculatus	umbraculatus1	Panama	ProvPanama	Mesoamerica	gaster	mobio	9.1647	-71.8377	na	noforthisquestion	na	na	D12	CSM3360
CSM3483	CTGAATCTGGTG	GTGTGYCAGCMGCCGCGGTAA	14	Cephalotes	Sample	umbraculatus	umbraculatus	umbraculatus	umbraculatus2	FrenchGuiana	FrenchGuiana	Amazonian	gaster	mobio	4.03792	-52.6728	na	noforthisquestion	Rainforest	na	E1	CSM3483
JS-C-200	GCTTACGTAGGT	GTGTGYCAGCMGCCGCGGTAA	14	Cephalotes	Sample	umbraculatus	umbraculatus	umbraculatus	umbraculatus3	Mexico	Jalisco	Mexican transition	gaster	mobio	19.5149	-105.038	na	noforthisquestion	byriverbank	na	E2	JS-C-200
C16_02_3	AGCAAGGTCTTC	GTGTGYCAGCMGCCGCGGTAA	14	Cephalotes	Sample	unimaculatus	unimaculatus	umbraculatus	umbraculatus4	DominicanRepublic	Oviedo	Antilles	gaster	mobio	17.808	-71.4472	16_5	co	Dryforest	na	G8	C16_02_3
C16_12_1	CAGAGTGCCGGC	GTGTGYCAGCMGCCGCGGTAA	14	Cephalotes	Sample	unimaculatus	unimaculatus	umbraculatus	umbraculatus5	DominicanRepublic	Oviedo	Antilles	gaster	mobio	18.0538	-71.6381	16_9	iso	Dryforest	na	G6	C16_12_1
C16_13_1	GGCCTGGCCTGG	GTGTGYCAGCMGCCGCGGTAA	14	Cephalotes	Sample	unimaculatus	unimaculatus	umbraculatus	umbraculatus6	DominicanRepublic	Oviedo	Antilles	gaster	mobio	18.0535	-71.638	16_11	iso	Dryforest	na	G7	C16_13_1
pow0461	CCAGTTCCAAAG	GTGTGYCAGCMGCCGCGGTAA	16	Cephalotes	Sample	unimaculatus	unimaculatus	umbraculatus	umbraculatus7	DominicanRepublic	Oviedo	Antilles	gaster	mobio	17.81	-71.45	na	na	Rainforest	na	G5	pow0461
POW0216C	CAGGTGCGCCGC	GTGTGYCAGCMGCCGCGGTAA	16	Cephalotes	Sample	hirsutus	hirsutus	wheeleri	wheeleri1	Mexico	Jalisco	Mexican transition	ww	Qiagen	19.2805	-104.786	na	noforthisquestion	na	na	E5	POW0216C
POW0216Y	CGCCTGCCAATA	GTGTGYCAGCMGCCGCGGTAA	16	Cephalotes	Sample	hirsutus	hirsutus	wheeleri	wheeleri2	Mexico	Jalisco	Mexican transition	gaster	mobio	19.2805	-104.786	na	noforthisquestion	na	na	E4	POW0216Y
JS-C-211	GCGTGTAATTAG	GTGTGYCAGCMGCCGCGGTAA	14	Cephalotes	Sample	aff_wheeleri	wheeleri	wheeleri	wheeleri3	Mexico	Jalisco	Mexican transition	gaster	mobio	19.2664	-104.762	na	noforthisquestion	na	na	E3	JS-C-211
RS01	ACAATGTCACAG	GTGTGYCAGCMGCCGCGGTAA	18	Cephalotes	Sample	rohweri	rohweri	wheeleri	wheeleri4	USA	Arizona	Nearctic	ww	Qiagen	32.2044	-111.047	na	noforthisquestion	na	na	E6	RS01
CSM3518a	ATGTGAATGTGA	GTGTGYCAGCMGCCGCGGTAA	18	Daceton	Sample	worker_large soldier	whole body	whole body	whole body	Colony1	worker	no	wild	fresh	na	na	na	na	na	na	B1	CSM3518a
CSM3518b	CGACATTTCTCT	GTGTGYCAGCMGCCGCGGTAA	18	Daceton	Sample	worker_medium size	whole body	whole body	whole body	Colony1	worker	no	wild	fresh	na	na	na	na	na	na	B2	CSM3518b
CSM3518c	CCAACGTAACCA	GTGTGYCAGCMGCCGCGGTAA	18	Daceton	Sample	worker_smaller size	whole body	whole body	whole body	Colony1	worker	no	wild	fresh	na	na	na	na	na	na	B3	CSM3518c
CSM3520a	ATTACCCACAGG	GTGTGYCAGCMGCCGCGGTAA	18	Daceton	Sample	worker_large soldier	whole body	whole body	whole body	Colony2	worker	no	wild	fresh	na	na	na	na	na	na	B10	CSM3520a
CSM3520b	GGATGTCTTCGC	GTGTGYCAGCMGCCGCGGTAA	18	Daceton	Sample	worker_medium size	whole body	whole body	whole body	Colony2	worker	no	wild	fresh	na	na	na	na	na	na	B11	CSM3520b
CSM3520c	CGTGTCCGTGTC	GTGTGYCAGCMGCCGCGGTAA	18	Daceton	Sample	worker_smaller size	whole body	whole body	whole body	Colony2	worker	no	wild	fresh	na	na	na	na	na	na	B12	CSM3520c
CSM3520j	CGGTACCTACCA	GTGTGYCAGCMGCCGCGGTAA	18	Daceton	Sample	male	whole body	whole body	whole body	Colony2	worker	no	wild	fresh	na	na	na	na	na	na	C7	CSM3520j
CSM3520n	TTCTAACTGTAC	GTGTGYCAGCMGCCGCGGTAA	18	Daceton	Sample	larvae	whole larvae major	whole larvae major	whole larvae major	Colony2	brood	no	wild	fresh	na	na	na	na	na	na	C11	CSM3520n
CSM3520o	ATGCTCTAGAGA	GTGTGYCAGCMGCCGCGGTAA	18	Daceton	Sample	larvae	whole larvae small	whole larvae small	whole larvae small	Colony2	brood	no	wild	fresh	na	na	na	na	na	na	C12	CSM3520o
CSM3520k	ATTTCACAAATC	GTGTGYCAGCMGCCGCGGTAA	18	Daceton	Sample	pupae	whole pupae major	whole pupae major	whole pupae major	Colony2	brood	no	wild	fresh	na	na	na	na	na	na	C8	CSM3520k
CSM3520l	CAGAACATAGAT	GTGTGYCAGCMGCCGCGGTAA	18	Daceton	Sample	pupae	whole pupae medium	whole pupae medium	whole pupae medium	Colony2	brood	no	wild	fresh	na	na	na	na	na	na	C9	CSM3520l
CSM3520m	ACACAGTCCTGA	GTGTGYCAGCMGCCGCGGTAA	18	Daceton	Sample	pupae	whole pupae small	whole pupae small	whole pupae small	Colony2	brood	no	wild	fresh	na	na	na	na	na	na	C10	CSM3520m
POW0454A	TAAACGCGACTC	GTGTGYCAGCMGCCGCGGTAA	16	Cephalotes	Sample	sp18	sp18	sp18	sp18	Brazil	MatoGrosso	Amazonian	ww	Qiagen	-14.9187	-60.0736	na	noforthisquestion	cerrado_soloarenoso	na	G3	POW0454A
POW0454B	TCCTGAACACAG	GTGTGYCAGCMGCCGCGGTAA	16	Cephalotes	Sample	sp18	sp18	sp18	sp18	Brazil	MatoGrosso	Amazonian	gaster	mobio	-14.9187	-60.0736	na	noforthisquestion	cerrado_soloarenoso	na	G2	POW0454B
POW0034w	GCCCGACATATA	GTGTGYCAGCMGCCGCGGTAA	16	Cephalotes	Sample	spnov5	spnov5	spnov6	spnov7	Peru	Peru	Amazonian	ww	Qiagen	-12.8733	-71.4117	na	noforthisquestion	na	na	E9	POW0034w

## Sheet: Sheet1
SampleID	BarcodeSequence	LinkerPrimerSequence	BarcodePlate	Genero	Sample_or_Control	Specie	Specie2	SpeciesGroup	SpeciesGroup2	Country	Site	Bioregions	Sample_Type	Kit	Lat	Lon	Tree	Co_Iso	Habitat	Elevation	Well	Description
C18_032	GGATCCCAGGGA	GTGTGYCAGCMGCCGCGGTAA	14	Cephalotes	Sample	ang_clade_hi	ang_clade	angustus	angustus1	Brazil	Vellozia	Chacoan	gaster	mobio	-19.2941	-43.5879	na	na	rupestriangrassland	1257	E8	C18_032
POW0491	CAATGGTTTCTT	GTGTGYCAGCMGCCGCGGTAA	16	Cephalotes	Sample	ang_1	ang_clade	angustus	angustus2	Brazil	MinasGerais	Chacoan	gaster	mobio	-19.1777	-48.3901	na	noforthisquestion	cerrado_mid	na	A8	POW0491
POW0492	ACCCAGTATGGT	GTGTGYCAGCMGCCGCGGTAA	16	Cephalotes	Sample	ang_2	ang_clade	angustus	angustus3	Brazil	MinasGerais	Chacoan	gaster	mobio	-19.0337	-48.3184	na	noforthisquestion	cerrado_mid	na	A9	POW0492
pow503	ATAACCATAGGA	GTGTGYCAGCMGCCGCGGTAA	18	Cephalotes	Sample	angcladespp	ang_clade	angustus	angustus4	Brazil	MinasGerais	Chacoan	noninvasive	Qiagen	-14.7569	-43.9419	na	noforthisquestion	dryforest	na	H1	pow503
pow544	TCTAAGAAAGAA	GTGTGYCAGCMGCCGCGGTAA	18	Cephalotes	Sample	angcladespp	ang_clade	angustus	angustus5	Brazil	MinasGerais	Chacoan	noninvasive	Qiagen	-14.7569	-43.9419	na	noforthisquestion	Dryforest	na	F12	pow544
pow0637	CGTTGACACCCA	GTGTGYCAGCMGCCGCGGTAA	18	Cephalotes	Sample	ang_clade_big	ang_clade	angustus	angustus6	Brazil	MinasGerais	Chacoan	noninvasive	Qiagen	-19.2936	-43.5881	na	noforthisquestion	rupestriangrassland	na	G11	pow0637
pow0635	ACGCATCGCACT	GTGTGYCAGCMGCCGCGGTAA	18	Cephalotes	Sample	ang_clade_tiny	ang_clade	angustus	angustus7	Brazil	MinasGerais	Chacoan	noninvasive	Qiagen	-19.3438	-43.6371	na	noforthisquestion	cerrado	na	G9	pow0635
pow547	ATGTGTGTAGAC	GTGTGYCAGCMGCCGCGGTAA	18	Cephalotes	Sample	angustus	angustus	angustus	angustus8	Brazil	MinasGerais	Chacoan	noninvasive	Qiagen	20.4514	-42.3843	na	noforthisquestion	Semideciduousforest	na	H11	pow547
CSM0904	TACGAGCCCTAA	GTGTGYCAGCMGCCGCGGTAA	14	Cephalotes	Sample	angustus_clade	angustus_clade	angustus	angustus9	Venezuela	Aragua	NW South	gaster	mobio	10.4608	-67.7719	na	noforthisquestion	OcumaredelaCostal	na	A7	CSM0904
pow516	GCTGTCGTCAAC	GTGTGYCAGCMGCCGCGGTAA	18	Cephalotes	Sample	angustusclade	angustus_clade	angustus	angustus10	Brazil	MinasGerais	Chacoan	noninvasive	Qiagen	-14.7569	-43.9419	na	noforthisquestion	dryforest	na	H2	pow516
POW0389	ATGGACCTAGCT	GTGTGYCAGCMGCCGCGGTAA	16	Cephalotes	Sample	notatus	notatus	angustus	angustus11	Brazil	Brasilia	Chacoan	ww	Qiagen	-15.8128	-47.9082	na	noforthisquestion	cerrado	na	A4	POW0389
POW0363	CTAGCCCGTTCG	GTGTGYCAGCMGCCGCGGTAA	16	Cephalotes	Sample	paltacf	palta	angustus	angustus12	Brazil	panga	Chacoan	gaster	mobio	-19.1721	-48.3995	na	na	cerrado	na	A5	POW0363
POW0384	ACGGGCACGACA	GTGTGYCAGCMGCCGCGGTAA	16	Cephalotes	Sample	paltacf	palta	angustus	angustus13	Brazil	panga	Chacoan	gaster	mobio	-19.1732	-48.4013	15_19	co	cerrado_mid	na	A6	POW0384
pow0602	TCGTGCGTGTTG	GTGTGYCAGCMGCCGCGGTAA	16	Cephalotes	Sample	targionii	targionii	angustus	angustus14	Brazil	Amazonas	Amazonian	noninvasive	Qiagen	3.0038	59.9187	na	noforthisquestion	na	na	G7	pow0602
POW0380A	TTGCTCAATTTG	GTGTGYCAGCMGCCGCGGTAA	16	Cephalotes	Sample	adolphi	adolphi	angustus	angustus15	Brazil	panga	Chacoan	gaster	mobio	-19.1743	-48.4009	15_15	co	cerrado_mid	na	E1	POW0380A
POW0380C	TGCAGGGAACCG	GTGTGYCAGCMGCCGCGGTAA	16	Cephalotes	Sample	adolphi	adolphi	angustus	angustus16	Brazil	panga	Chacoan	ww	Qiagen	-19.1743	-48.4009	15_15	co	cerrado_mid	na	A2	POW0380C
CSM3002	GCAGACGGAACC	GTGTGYCAGCMGCCGCGGTAA	14	Cephalotes	Sample	atratus	atratus	atratus	atratus1	Peru	cusco	Amazonian	gaster	mobio	-12.8753	-71.411	na	na	other	na	A12	CSM3002
CSM3341	ATTGATATTGAT	GTGTGYCAGCMGCCGCGGTAA	14	Cephalotes	Sample	atratus	atratus	atratus	atratus2	Panama	gamboa	Mesoamerica	gaster	mobio	9.13449	-79.7224	na	na	Rainforest	na	B1	CSM3341
CSM3467	GACTGGAGATGG	GTGTGYCAGCMGCCGCGGTAA	14	Cephalotes	Sample	atratus	atratus	atratus	atratus3	FrenchGuiana	FrenchGuiana	Amazonian	gaster	mobio	4.03964	-52.6758	na	na	Rainforest	na	B2	CSM3467
FMNHINS047364	GGCATGTTATCG	GTGTGYCAGCMGCCGCGGTAA	14	Cephalotes	Sample	atratus	atratus	atratus	atratus4	Brazil	MatoGrosso	Amazonian	noninvasive	Qiagen	-20.4476	-54.9605	na	na	cerrado	na	G1	FMNHINS047364
POW0090B	CGCTCTTAACGG	GTGTGYCAGCMGCCGCGGTAA	16	Cephalotes	Sample	atratus	atratus	atratus	atratus5	Argentina	Misiones	Parana	ww	Qiagen	-26.9987	-55.1789	na	na	Rainforest	na	B4	POW0090B
POW0090C	CGCCCGGGACAC	GTGTGYCAGCMGCCGCGGTAA	16	Cephalotes	Sample	atratus	atratus	atratus	atratus6	Argentina	Misiones	Parana	gaster	mobio	-26.9987	-55.1789	na	na	Rainforest	na	B3	POW0090C
pow0385_C15_50_1	TATTAGCCTATC	GTGTGYCAGCMGCCGCGGTAA	16	Cephalotes	Sample	atratus	atratus	atratus	atratus7	Brazil	panga	Chacoan	gaster	mobio	-19.1732	-48.4019	15_16	iso	cerrado_mid	na	B5	pow0385_C15_50_1
pow0385_C15_50_2	GTATTTCGGACG	GTGTGYCAGCMGCCGCGGTAA	16	Cephalotes	Sample	atratus	atratus	atratus	atratus8	Brazil	panga	Chacoan	gaster	mobio	-19.1732	-48.4019	15_17	iso	cerrado_mid	na	B6	pow0385_C15_50_2
DK07_27	AATTAGGCGTGT	GTGTGYCAGCMGCCGCGGTAA	14	Cephalotes	Sample	marginatus	marginatus	atratus	atratus9	Venezuela	Amazonas	Amazonian	noninvasive	Qiagen	1.19199	-67.0547	na	noforthisquestion	na	na	F9	DK07_27
CSM2992	ACTAGCGTTCAG	GTGTGYCAGCMGCCGCGGTAA	14	Cephalotes	Sample	opacus	opacus	atratus	atratus10	Peru	cusco	Amazonian	gaster	mobio	-12.9024	-71.4077	na	noforthisquestion	other	na	B7	CSM2992
CSM3441	TCCGTATGCGCC	GTGTGYCAGCMGCCGCGGTAA	14	Cephalotes	Sample	opacus	opacus	atratus	atratus11	FrenchGuiana	FrenchGuiana	Amazonian	gaster	mobio	4.03792	-52.6728	na	noforthisquestion	Rainforest	na	B8	CSM3441
pow528	GAATGGATGGGC	GTGTGYCAGCMGCCGCGGTAA	18	Cephalotes	Sample	opacus	opacus	atratus	atratus12	Brazil	Amazonas	Amazonian	noninvasive	Qiagen	2.5742	-59.554	na	noforthisquestion	Wetforest	na	H3	pow528
CSM3490	AGGTTAAGTGCT	GTGTGYCAGCMGCCGCGGTAA	14	Cephalotes	Sample	placidus	placidus	atratus	atratus13	FrenchGuiana	FrenchGuiana	Amazonian	gaster	mobio	4.08761	-52.6801	na	noforthisquestion	Rainforest	na	B9	CSM3490
POW0186	GATTATCGACGA	GTGTGYCAGCMGCCGCGGTAA	16	Cephalotes	Sample	placidus	placidus	atratus	atratus14	Peru	Peru	Amazonian	ww	Qiagen	-14.0364	-72.2515	na	noforthisquestion	na	na	B10	POW0186
SY13	GTCCCGTGAAAT	GTGTGYCAGCMGCCGCGGTAA	18	Cephalotes	Sample	serraticeps	serraticeps	atratus	atratus15	Peru	Loreto	Amazonian	ww	Qiagen	-3.7322	-73.2549	na	noforthisquestion	na	na	B11	SY13
POW0123C	GAACAGCTCTAC	GTGTGYCAGCMGCCGCGGTAA	16	Cephalotes	Sample	alfaroi	alfaroi	atratus	atratus16	CostaRica	Heredia	Mesoamerica	gaster	mobio	10.4441	-84.011	na	noforthisquestion	Forest	na	A10	POW0123C
POW0123D	GACGACATTTAG	GTGTGYCAGCMGCCGCGGTAA	16	Cephalotes	Sample	alfaroi	alfaroi	atratus	atratus17	CostaRica	Heredia	Mesoamerica	ww	Qiagen	10.4441	-84.011	na	noforthisquestion	Forest	na	A11	POW0123D
CS_RA1196A	ATGGAGTTGTTG	GTGTGYCAGCMGCCGCGGTAA	14	Cephalotes	Sample	basalis	basalis	basalis	basalis1	Mexico	Chiapas	Mesoamerica	gaster	mobio	15.1736	-92.336	na	noforthisquestion	na	na	C1	CS_RA1196A
CS_RA1196D	CACTTCTTTGTG	GTGTGYCAGCMGCCGCGGTAA	14	Cephalotes	Sample	basalis	basalis	basalis	basalis2	Mexico	Chiapas	Mesoamerica	ww	Qiagen	15.1736	-92.336	na	noforthisquestion	na	na	C2	CS_RA1196D
CSM0903	ACTAGACGACTA	GTGTGYCAGCMGCCGCGGTAA	14	Cephalotes	Sample	basalis	basalis	basalis	basalis3	Venezuela	Aragua	NW South	gaster	mobio	10.4608	-67.7719	na	noforthisquestion	OcumaredelaCostaI	na	C5	CSM0903
CSM3361	CTGACGATCCGT	GTGTGYCAGCMGCCGCGGTAA	14	Cephalotes	Sample	basalis	basalis	basalis	basalis4	Panama	ProvPanama	Mesoamerica	gaster	mobio	9.1647	-71.8377	na	noforthisquestion	na	na	B12	CSM3361
GB57	CTCGGATAGATC	GTGTGYCAGCMGCCGCGGTAA	14	Cephalotes	Sample	basalis	basalis	basalis	basalis5	Panama	na	Mesoamerica	ww	Qiagen	8.9998	-79.5079	na	noforthisquestion	open_urban	na	C3	GB57
POW0145	TAAACAATCAGG	GTGTGYCAGCMGCCGCGGTAA	16	Cephalotes	Sample	cordiae	cordiae	basalis	basalis6	Peru	Peru	Amazonian	gaster	Qiagen	-3.24946	-72.909	na	noforthisquestion	na	na	C4	POW0145
pow0043	CGTACCAGATCC	GTGTGYCAGCMGCCGCGGTAA	16	Cephalotes	Sample	manni	manni	basalis	basalis7	Peru	Peru	Amazonian	noninvasive	Qiagen	-12.8948	-71.403	na	noforthisquestion	na	na	F8	pow0043
C18_049	ACCGGCCGTGCG	GTGTGYCAGCMGCCGCGGTAA	14	Cephalotes	Sample	ramiphilus	ramiphilus	basalis	basalis8	Brazil	ReservaVargemGrande	Chacoan	gaster	mobio	-15.8074	-48.9182	na	na	cerrado	1004	E9	C18_049
DAD04	ATTTAGGACGAC	GTGTGYCAGCMGCCGCGGTAA	14	Cephalotes	Sample	ramiphilus	ramiphilus	basalis	basalis9	Ecuador	Sucumbios	Amazonian	noninvasive	Qiagen	-0.1619	-76.6442	na	noforthisquestion	na	na	F8	DAD04
POW0409	GTAATGCGTAAC	GTGTGYCAGCMGCCGCGGTAA	16	Cephalotes	Sample	ramiphilus	ramiphilus	basalis	basalis10	Brazil	MatoGrosso	Chacoan	ww	Qiagen	-15.8506	-52.2675	na	noforthisquestion	cerrado_open	na	C6	POW0409
JS_C_221_Y	CGCGTTCCCAGT	GTGTGYCAGCMGCCGCGGTAA	14	Cephalotes	Sample	aff_bimaculatus	bimaculatus	bimaculatus	bimaculatus1	Mexico	Tamaulipas	Nearctic	gaster	mobio	23.0721	-99.1256	na	noforthisquestion	na	na	C7	JS_C_221_Y
JS-C-221_B	GACTTCATGCGA	GTGTGYCAGCMGCCGCGGTAA	14	Cephalotes	Sample	aff_bimaculatus	bimaculatus	bimaculatus	bimaculatus2	Mexico	Tamaulipas	Nearctic	ww	Qiagen	23.0721	-99.1256	na	noforthisquestion	na	na	F2	JS-C-221_B
AW02	TCGACGGAGAGA	GTGTGYCAGCMGCCGCGGTAA	14	Cephalotes	Sample	bruchi	bruchi	bruchi	bruchi1	Paraguay	Asuncion	Chacoan	noninvasive	Qiagen	-25.2833	-57.6333	na	noforthisquestion	na	na	F1	AW02
CS_RA1169	CCGATCTCCGAC	GTGTGYCAGCMGCCGCGGTAA	14	Cephalotes	Sample	clypeatus	clypeatus	clypeatus	clypeatus1	Paraguay	ReservaTapyta	Parana	gaster	mobio	-26.25	-55.76	na	noforthisquestion	na	na	C12	CS_RA1169
POW0188	GCAGCGGTGGCT	GTGTGYCAGCMGCCGCGGTAA	16	Cephalotes	Sample	clypeatus	clypeatus	clypeatus	clypeatus2	Peru	MadredeDios	Amazonian	ww	Qiagen	-12.3036	-70.3848	na	noforthisquestion	forest	na	D1	POW0188
POW0438	TAGCGGAAGACG	GTGTGYCAGCMGCCGCGGTAA	16	Cephalotes	Sample	clypeatus	clypeatus	clypeatus	clypeatus3	Brazil	MatoGrossodoSul	Chacoan	gaster	mobio	-20.966	-56.5196	na	noforthisquestion	densecerrado	na	D2	POW0438
JSC09	GAGGGACGCAAT	GTGTGYCAGCMGCCGCGGTAA	14	Cephalotes	Sample	coffcladeundet	coffclade	coffeae	coffeae1	Suriname	na	Amazonian	noninvasive	Qiagen	4.6048	-56.3074	na	noforthisquestion	na	na	F10	JSC09
CSM2353	TCCATTTCATGC	GTGTGYCAGCMGCCGCGGTAA	14	Cephalotes	Sample	setulifer	setulifer	coffeae	coffeae2	CostaRica	GuanacasteProv	Mesoamerica	gaster	mobio	10.8429	-85.6159	na	noforthisquestion	Rainforest	na	D3	CSM2353
CFP04	TCGCGCAACTGT	GTGTGYCAGCMGCCGCGGTAA	14	Cephalotes	Sample	trichophorus	trichophorus	coffeae	coffeae3	Brazil	Amazonas	Amazonian	noninvasive	Qiagen	-3.3333	-60.2833	na	noforthisquestion	Amazonforest	na	H7	CFP04
negative1	CAGAGCTAATTG	GTGTGYCAGCMGCCGCGGTAA	14	Cephalotes	Control	Control	Control	Control	Control	Control	Control	no	Control	Control	na	na	na	na	na	na	D1	negative1
negative2	ATATATAGTATC	GTGTGYCAGCMGCCGCGGTAA	16	Cephalotes	Control	Control	Control	Control	Control	Control	Control	no	Control	Control	na	na	na	na	na	na	G5	negative2
NEGATIVEEL1	GCGCGAATGGTG	GTGTGYCAGCMGCCGCGGTAA	16	Cephalotes	Control	Control	Control	Control	Control	Control	Control	no	Control	Control	na	na	na	na	na	na	G7	NEGATIVEEL1
NEGATIVEEL2	TCAGCAAATGGT	GTGTGYCAGCMGCCGCGGTAA	16	Cephalotes	Control	Control	Control	Control	Control	Control	Control	no	Control	Control	na	na	na	na	na	na	F4	NEGATIVEEL2
CSM0895_A	AGTTACGAGCTA	GTGTGYCAGCMGCCGCGGTAA	14	Cephalotes	Sample	crenaticeps	crenaticeps	crenaticeps	crenaticeps1	Venezuela	Aragua	NW South	ww	Qiagen	10.3494	-67.6844	na	noforthisquestion	EstationBiological	na	E12	CSM0895_A
CSM0895_B	AGCTAAATGGAT	GTGTGYCAGCMGCCGCGGTAA	14	Cephalotes	Sample	crenaticeps	crenaticeps	crenaticeps	crenaticeps2	Venezuela	Aragua	NW South	gaster	mobio	10.3494	-67.6844	na	noforthisquestion	EstationBiological	na	E11	CSM0895_B
ER8	TCTATTGTTAGA	GTGTGYCAGCMGCCGCGGTAA	14	Cephalotes	Sample	crenaticeps	crenaticeps	crenaticeps	crenaticeps3	Venezuela	na	Amazonian	gaster	mobio	6.3311	-62.6996	na	noforthisquestion	na	na	F1	ER8
POW0359	TAGTTACTAGTT	GTGTGYCAGCMGCCGCGGTAA	16	Cephalotes	Sample	betoi	betoi	depressus	depressus1	Brazil	Brasilia	Chacoan	gaster	mobio	-15.8691	-47.9173	na	noforthisquestion	cerrado	na	D4	POW0359
POW0390	CAGCGCGGCTAG	GTGTGYCAGCMGCCGCGGTAA	16	Cephalotes	Sample	betoi	betoi	depressus	depressus2	Brazil	Piaui	Chacoan	gaster	mobio	-9.19163	-44.8426	na	noforthisquestion	cerrado	na	A3	POW0390
POW0095	TCACGCCGGAGG	GTGTGYCAGCMGCCGCGGTAA	16	Cephalotes	Sample	borgmeieri	borgmeieri	depressus	depressus3	Argentina	Misiones	Parana	gaster	mobio	-26.9987	-55.1789	na	noforthisquestion	Rainforest	na	D5	POW0095
CSM3433	GGTCCGAAGCCG	GTGTGYCAGCMGCCGCGGTAA	14	Cephalotes	Sample	cordatus	cordatus	depressus	depressus4	FrenchGuiana	FrenchGuiana	Amazonian	gaster	mobio	4.03792	-52.6728	na	noforthisquestion	Rainforest	na	D6	CSM3433
POW0423	CCGGTCCGGGCA	GTGTGYCAGCMGCCGCGGTAA	16	Cephalotes	Sample	cordatus	cordatus	depressus	depressus5	Brazil	Goias	Chacoan	gaster	mobio	-17.7858	-48.6691	na	noforthisquestion	cerrado	na	D7	POW0423
POW0366_A	AGTGACTGTCAA	GTGTGYCAGCMGCCGCGGTAA	16	Cephalotes	Sample	depressus	depressus	depressus	depressus6	Brazil	panga	Chacoan	gaster	mobio	-19.1695	-48.3992	15_20	iso	cerrado_open	na	D10	POW0366_A
POW0366_C	CGTGTGTGCTCA	GTGTGYCAGCMGCCGCGGTAA	16	Cephalotes	Sample	depressus	depressus	depressus	depressus7	Brazil	panga	Chacoan	ww	Qiagen	-19.1695	-48.3992	15_20	iso	cerrado_open	na	D11	POW0366_C
POW0372	ACTTACGCCACG	GTGTGYCAGCMGCCGCGGTAA	16	Cephalotes	Sample	depressus	depressus	depressus	depressus8	Brazil	panga	Chacoan	gaster	mobio	-19.1702	-48.399	15_7	iso	cerrado_open	na	D12	POW0372
POW0457	AGTACTGCCTGC	GTGTGYCAGCMGCCGCGGTAA	16	Cephalotes	Sample	depressus	depressus	depressus	depressus9	Brazil	parana	Parana	gaster	mobio	-24.168	-49.6666	na	na	cerrado	na	E10	POW0457
POW0561	CTGTGTCCATGG	GTGTGYCAGCMGCCGCGGTAA	16	Cephalotes	Sample	depressus_cf	depressus	depressus	depressus10	Brazil	Roraima	Amazonian	gaster	mobio	2.5274	-60.5387	na	na	cerrado	na	E2	POW0561
POW0576	GTAACCACCACC	GTGTGYCAGCMGCCGCGGTAA	16	Cephalotes	Sample	depressus	depressus	depressus	depressus11	Brazil	Roraima	Amazonian	gaster	mobio	2.5274	-60.5387	na	na	cerrado	na	E1	POW0576
AW04	ATTCCCAGAACG	GTGTGYCAGCMGCCGCGGTAA	14	Cephalotes	Sample	eduarduli	eduarduli	depressus	depressus12	Paraguay	na	Chacoan	noninvasive	Qiagen	-26.85	-57.9666	na	noforthisquestion	na	na	F3	AW04
C15_30_1	TAACACACTTAT	GTGTGYCAGCMGCCGCGGTAA	14	Cephalotes	Sample	eduarduli	eduarduli	depressus	depressus13	Brazil	panga	Chacoan	gaster	mobio	-19.1698	-48.3994	15_21	iso	cerrado_open	na	E7	C15_30_1
POW0116	TGAAGTCACAGT	GTGTGYCAGCMGCCGCGGTAA	16	Cephalotes	Sample	eduarduli	eduarduli	depressus	depressus14	Argentina	Misiones	Parana	ww	Qiagen	-26.9987	-55.1789	na	na	Rainforest	na	E3	POW0116
POW0387_B	GATGAGTCGCGG	GTGTGYCAGCMGCCGCGGTAA	16	Cephalotes	Sample	eduarduli	eduarduli	depressus	depressus15	Brazil	MinasGerais	Chacoan	ww	Qiagen	-18.6691	-48.1622	na	na	cerrado	na	E5	POW0387_B
POW0387_Y	GACCGATAGGGA	GTGTGYCAGCMGCCGCGGTAA	16	Cephalotes	Sample	eduarduli	eduarduli	depressus	depressus16	Brazil	MinasGerais	Chacoan	gaster	mobio	-18.6691	-48.1622	na	na	cerrado	na	E4	POW0387_Y
CS_RA1185_D	CAAATCATTTCA	GTGTGYCAGCMGCCGCGGTAA	14	Cephalotes	Sample	cristatus	cristatus	depressus	depressus17	CostaRica	Hwy239near	Mesoamerica	ww	Qiagen	9.81847	-84.3761	na	noforthisquestion	na	na	F3	CS_RA1185_D
CS_RA1185_Y	CAGCCGCATATC	GTGTGYCAGCMGCCGCGGTAA	14	Cephalotes	Sample	cristatus	cristatus	depressus	depressus18	CostaRica	Hwy239nea	Mesoamerica	gaster	mobio	9.81847	-84.3761	na	noforthisquestion	na	na	D8	CS_RA1185_Y
FMNHINS047665	ATCCACTCTATA	GTGTGYCAGCMGCCGCGGTAA	14	Cephalotes	Sample	cristatus	cristatus	depressus	depressus19	Panama	CerroAzul	Mesoamerica	noninvasive	Qiagen	9.2202	-79.3937	na	noforthisquestion	na	na	H9	FMNHINS047665
CSM3452	GTGTTTAACTCT	GTGTGYCAGCMGCCGCGGTAA	14	Cephalotes	Sample	pavonii	pavonii	depressus	depressus20	FrenchGuiana	FrenchGuiana	Amazonian	gaster	mobio	4.03792	-52.6728	na	noforthisquestion	Rainforest	na	E8	CSM3452
POW0421	GTGCTCTGTGCC	GTGTGYCAGCMGCCGCGGTAA	16	Cephalotes	Sample	pavonii	pavonii	depressus	depressus21	Brazil	MinasGerias	Chacoan	gaster	mobio	-15.5005	-44.7266	na	noforthisquestion	cerrado	na	E6	POW0421
cricket3	ACAAGGCAAGGC	GTGTGYCAGCMGCCGCGGTAA	14	Cephalotes	Sample	diet	diet	diet	diet	diet	diet	no	diet1	diet	na	na	na	na	na	na	D5	cricket3
AW03	TACCCGACTAAG	GTGTGYCAGCMGCCGCGGTAA	14	Cephalotes	Sample	fiebrigi	fiebrigi	fiebrigi	fiebrigi1	Paraguay	na	Chacoan	noninvasive	Qiagen	-23.8666	-58.45	na	noforthisquestion	na	na	F2	AW03
AW05_pow0235	CGAGGACCCTGG	GTGTGYCAGCMGCCGCGGTAA	14	Cephalotes	Sample	guayaki	guayaki	fiebrigi	fiebrigi2	Paraguay	Neembucu	Chacoan	noninvasive	Qiagen	-26.85	-57.9667	na	noforthisquestion	na	na	F4	AW05_pow0235
PSW12398	AGAGTAAGCCGG	GTGTGYCAGCMGCCGCGGTAA	18	Cephalotes	Sample	liogaster	liogaster	fiebrigi	fiebrigi3	Bolivia	na	Amazonian	noninvasive	Qiagen	-14.651	-67.6294	na	noforthisquestion	na	na	H6	PSW12398
17	TAACGAATAGAA	GTGTGYCAGCMGCCGCGGTAA	14	Cephalotes	Sample	pilosus	pilosus	fiebrigi	fiebrigi4	Brazil	MinasGerais	Chacoan	noninvasive	Qiagen	-18.9749	-48.2908	na	noforthisquestion	na	na	H12	17
C18_307	GTAAGTAGATCA	GTGTGYCAGCMGCCGCGGTAA	14	Cephalotes	Sample	specularis	specularis	fiebrigi	fiebrigi5	Brazil	CachoeiraGrande	Chacoan	gaster	mobio	-19.3446	-43.6391	na	na	cerrado	784	E12	C18_307
POW0490	TCAATACAATAT	GTGTGYCAGCMGCCGCGGTAA	16	Cephalotes	Sample	specularis	specularis	fiebrigi	fiebrigi6	Brazil	MinasGerais	Chacoan	gaster	mobio	-19.035	-48.3198	na	noforthisquestion	cerrado_mid	na	F2	POW0490
CSM0905a	CTGTCCCGCAGT	GTGTGYCAGCMGCCGCGGTAA	14	Cephalotes	Sample	grandinosus	grandinosus	grandinosus	grandinosus1	Venezuela	Aragua	NW South	gaster	mobio	10.4608	-67.7719	na	na	Rainforest	na	F8	CSM0905a
CSM3362	GACGATCGGGCC	GTGTGYCAGCMGCCGCGGTAA	14	Cephalotes	Sample	grandinosus	grandinosus	grandinosus	grandinosus2	Panama	ProvPanama	Mesoamerica	gaster	mobio	9.1647	-71.8377	na	na	Rainforest	na	F9	CSM3362
POW0364_C	CATGGGTGTTAC	GTGTGYCAGCMGCCGCGGTAA	16	Cephalotes	Sample	grandinosus	grandinosus	grandinosus	grandinosus3	Brazil	panga	Chacoan	ww	Qiagen	-19.1695	-48.3992	na	na	cerrado	na	F11	POW0364_C
POW0364_Y	GGTTGTAAGTGT	GTGTGYCAGCMGCCGCGGTAA	16	Cephalotes	Sample	grandinosus	grandinosus	grandinosus	grandinosus4	Brazil	panga	Chacoan	gaster	mobio	-19.1695	-48.3992	na	na	cerrado	na	F10	POW0364_Y
POW0379	GTGCATTCGCCA	GTGTGYCAGCMGCCGCGGTAA	16	Cephalotes	Sample	grandinosus	grandinosus	grandinosus	grandinosus5	Brazil	panga	Chacoan	gaster	mobio	-19.1743	-48.4009	15_15	co	cerrado_mid	na	F12	POW0379
POW0383	CGATCCGATCTG	GTGTGYCAGCMGCCGCGGTAA	16	Cephalotes	Sample	grandinosus	grandinosus	grandinosus	grandinosus6	Brazil	panga	Chacoan	gaster	mobio	-19.1732	-48.4013	15_19	co	cerrado_mid	na	G1	POW0383
POW0367	GAATACCAAGTC	GTGTGYCAGCMGCCGCGGTAA	16	Cephalotes	Sample	persimilis	persimilis	grandinosus	grandinosus7	Brazil	panga	Chacoan	gaster	mobio	-19.1696	-48.399	15_8	co	cerrado_open	na	F3	POW0367
POW0370	CATGTGCTTAGG	GTGTGYCAGCMGCCGCGGTAA	16	Cephalotes	Sample	persimilis	persimilis	grandinosus	grandinosus8	Brazil	panga	Chacoan	gaster	mobio	-19.1698	-48.3991	15_12	co	cerrado_open	na	F4	POW0370
POW0388	TGACCTCAAGAC	GTGTGYCAGCMGCCGCGGTAA	16	Cephalotes	Sample	persimilis	persimilis	grandinosus	grandinosus9	Brazil	panga	Chacoan	gaster	mobio	-19.1694	-48.3989	15_22	co	cerrado_open	na	F5	POW0388
POW0413	GAACGTCCGGAG	GTGTGYCAGCMGCCGCGGTAA	16	Cephalotes	Sample	persimilis	persimilis	grandinosus	grandinosus10	Brazil	MatoGrosso	Chacoan	gaster	mobio	-14.7175	-52.3571	na	na	cerrado	na	F6	POW0413
PSW12322	CTTGCATACCGG	GTGTGYCAGCMGCCGCGGTAA	18	Cephalotes	Sample	persimplex	persimplex	grandinosus	grandinosus11	Bolivia	na	Amazonian	gaster	mobio	-14.651	-67.6294	na	noforthisquestion	na	na	F7	PSW12322
pow0471	ACCTAGCTAGTG	GTGTGYCAGCMGCCGCGGTAA	16	Cephalotes	Sample	auricomus	auricomus	hamulus	hamulus1	DominicanRepublic	na	Antilles	gaster	mobio	19.3004	-69.9493	na	noforthisquestion	Wetforest	na	G4	pow0471
POW0205B	TACCGGCTTGCA	GTGTGYCAGCMGCCGCGGTAA	16	Cephalotes	Sample	christopherseni	christopherseni	laminatus	laminatus1	Panama	Panama	Mesoamerica	gaster	mobio	8.9998	-79.5079	na	noforthisquestion	open_urban	na	G9	POW0205B
POW0205D	AATGATAGATGC	GTGTGYCAGCMGCCGCGGTAA	16	Cephalotes	Sample	christopherseni	christopherseni	laminatus	laminatus2	Panama	Panama	Mesoamerica	ww	Qiagen	8.9998	-79.5079	na	noforthisquestion	open_urban	na	G10	POW0205D
CS_RA1216	CACCTTACCTTA	GTGTGYCAGCMGCCGCGGTAA	14	Cephalotes	Sample	laminatus	laminatus	laminatus	laminatus3	Brazil	SaoPaulo	Chacoan	gaster	mobio	-22.66	-50.41	na	noforthisquestion	EstacaoEcologicaAssis	na	F5	CS_RA1216
POW0223	TGGCCAGGCAGC	GTGTGYCAGCMGCCGCGGTAA	16	Cephalotes	Sample	laminatuscladespp	laminatusclade	laminatus	laminatus4	Peru	Peru	Amazonian	ww	Qiagen	-3.24946	-72.909	na	noforthisquestion	forestnearlodge	na	B5	POW0223
CSM2337	CTATGGTGAACC	GTGTGYCAGCMGCCGCGGTAA	14	Cephalotes	Sample	minutus	minutus	laminatus	laminatus5	CostaRica	GuanacasteProv	Mesoamerica	gaster	mobio	10.8429	-85.6159	na	noforthisquestion	Rainforest	na	G12	CSM2337
CSM3023	ATCTAAGTTACT	GTGTGYCAGCMGCCGCGGTAA	14	Cephalotes	Sample	minutus	minutus	laminatus	laminatus6	Peru	cusco	Amazonian	gaster	mobio	-12.8947	-71.4039	na	noforthisquestion	na	na	H1	CSM3023
CSM3440	TCGGGTGAGGCC	GTGTGYCAGCMGCCGCGGTAA	14	Cephalotes	Sample	minutus	minutus	laminatus	laminatus7	FrenchGuiana	FrenchGuiana	Amazonian	gaster	mobio	4.03792	-52.6728	na	noforthisquestion	Rainforest	na	H2	CSM3440
JS-C-215	ACGATCATCTGG	GTGTGYCAGCMGCCGCGGTAA	14	Cephalotes	Sample	minutus	minutus	laminatus	laminatus8	Mexico	Tamaulipas	Nearctic	gaster	mobio	23.0806	-99.1612	na	noforthisquestion	Nexttomangroveplantation	na	H3	JS-C-215
POW0050	GTGGATAAACTC	GTGTGYCAGCMGCCGCGGTAA	16	Cephalotes	Sample	minutus_duvida	minutus	laminatus	laminatus9	Peru	Peru	Amazonian	gaster	mobio	-13.5118	-71.968	na	noforthisquestion	lowlandforestAmazon	na	H4	POW0050
pow0399	ATTCACGTATTC	GTGTGYCAGCMGCCGCGGTAA	16	Cephalotes	Sample	minutus	minutus	laminatus	laminatus10	Brazil	Brasilia	Chacoan	noninvasive	Qiagen	-15.9509	-47.9126	na	noforthisquestion	cerrado	na	G6	pow0399
POW0420	GTCATAAGAACC	GTGTGYCAGCMGCCGCGGTAA	16	Cephalotes	Sample	minutus	minutus	laminatus	laminatus11	Brazil	MinasGerias	Chacoan	gaster	mobio	-15.5005	-44.7266	na	noforthisquestion	cerrado	na	B6	POW0420
CSM3505	AGAGTGCTAATC	GTGTGYCAGCMGCCGCGGTAA	14	Cephalotes	Sample	simillimus	simillimus	laminatus	laminatus12	FrenchGuiana	FrenchGuiana	Amazonian	gaster	mobio	4.03792	-52.6728	na	noforthisquestion	Rainforest	na	A10	CSM3505
CS_RA1203	TGCTTGTAGGCA	GTGTGYCAGCMGCCGCGGTAA	14	Cephalotes	Sample	spinosus	spinosus	laminatus	laminatus13	Ecuador	Orellana	Amazonian	gaster	mobio	-0.67131	-76.4005	na	noforthisquestion	EstacionCientificaYasuni	na	A12	CS_RA1203
CSM3063	GTACCGTTGCAA	GTGTGYCAGCMGCCGCGGTAA	14	Cephalotes	Sample	spinosus	spinosus	laminatus	laminatus14	Peru	cusco	Amazonian	gaster	mobio	-12.8947	-71.4039	na	noforthisquestion	na	na	A11	CSM3063
POW0026	ATGGAAGGTGGC	GTGTGYCAGCMGCCGCGGTAA	16	Cephalotes	Sample	spinosus	spinosus	laminatus	laminatus15	Brazil	MatoGrosso	Amazonian	gaster	mobio	-9.5814	-55.9235	na	noforthisquestion	nrAltaFloresta	na	B1	POW0026
POW0035	GGAGATTGGAGA	GTGTGYCAGCMGCCGCGGTAA	16	Cephalotes	Sample	spinosus	spinosus	laminatus	laminatus16	Peru	Cusco	Amazonian	gaster	mobio	-12.8948	-71.4043	na	noforthisquestion	VillaCarmenStation	na	B2	POW0035
POW0570	ACTTTAAGGGTG	GTGTGYCAGCMGCCGCGGTAA	16	Cephalotes	Sample	spinosus	spinosus	laminatus	laminatus17	Brazil	Amazonas	Amazonian	gaster	mobio	-3.2797	-60.1934	na	noforthisquestion	Amazonforest	na	B3	POW0570
POW0603	GATTGGCATAGT	GTGTGYCAGCMGCCGCGGTAA	16	Cephalotes	Sample	spinosus	spinosus	laminatus	laminatus18	Brazil	Amazonas	Amazonian	gaster	mobio	-3.0038	-59.9187	na	noforthisquestion	Amazonforest	na	B4	POW0603
POW0124	CGTAATTGCCGC	GTGTGYCAGCMGCCGCGGTAA	16	Cephalotes	Sample	biguttatus	biguttatus	multispinosus	multispinosus1	CostaRica	Heredia	Mesoamerica	gaster	mobio	10.4441	-84.011	na	noforthisquestion	Forest	na	B7	POW0124
JS-C-203A	TAGATCCTCGGA	GTGTGYCAGCMGCCGCGGTAA	14	Cephalotes	Sample	goniodontus	goniodontus	multispinosus	multispinosus2	Mexico	Jalisco	Mexican transition	gaster	mobio	19.4989	-105.042	na	noforthisquestion	na	na	B8	JS-C-203A
JS-C-203D	TGGGTTAACACA	GTGTGYCAGCMGCCGCGGTAA	14	Cephalotes	Sample	goniodontus	goniodontus	multispinosus	multispinosus3	Mexico	Jalisco	Mexican transition	ww	Qiagen	19.4989	-105.042	na	noforthisquestion	na	na	B9	JS-C-203D
CSM2424a	TTGAGGCTACAA	GTGTGYCAGCMGCCGCGGTAA	14	Cephalotes	Sample	pallens	pallens	pallens	pallens1	CostaRica	GuanacasteProv	Mesoamerica	gaster	mobio	10.8429	-85.6159	na	noforthisquestion	Rainforest	na	C2	CSM2424a
CSM3517	AGTATTCGCGCA	GTGTGYCAGCMGCCGCGGTAA	14	Cephalotes	Sample	pallens	pallens	pallens	pallens2	FrenchGuiana	FrenchGuiana	Amazonian	gaster	mobio	4.94819	-52.3142	na	noforthisquestion	Secondaryfores	na	C3	CSM3517
CS_RA1186A	CGCTCGACTCCA	GTGTGYCAGCMGCCGCGGTAA	14	Cephalotes	Sample	pallensclade	pallensclade	pallens	pallens3	Brazil	SantaCatarina	Parana	ww	Qiagen	-20.7137	-55.9087	na	noforthisquestion	na	na	F6	CS_RA1186A
CS_RA1186C	ATTTATCCGGTT	GTGTGYCAGCMGCCGCGGTAA	14	Cephalotes	Sample	pallensclade	pallensclade	pallens	pallens4	Brazil	SantaCatarina	Parana	gaster	mobio	-20.7137	-55.9087	na	noforthisquestion	na	na	C8	CS_RA1186C
POW0403	CACGTACACGTA	GTGTGYCAGCMGCCGCGGTAA	16	Cephalotes	Sample	pallidoides	pallidoides	pallens	pallens5	Brazil	MinasGerias	Chacoan	ww	Qiagen	-17.1906	-47.0661	na	noforthisquestion	cerrado_open	na	C5	POW0403
POW0430	TCTCATGTGGAG	GTGTGYCAGCMGCCGCGGTAA	16	Cephalotes	Sample	pallidoides	pallidoides	pallens	pallens6	Brazil	Goias	Chacoan	gaster	mobio	-17.8093	-48.7056	na	noforthisquestion	cerrado	na	C6	POW0430
POW0449	TCTGTGTCTAAT	GTGTGYCAGCMGCCGCGGTAA	16	Cephalotes	Sample	pallidoides	pallidoides	pallens	pallens7	Brazil	Piaui	Chacoan	gaster	mobio	-4.12887	-41.6879	na	noforthisquestion	cerrado_transicaocaatinga	na	C7	POW0449
C1610	GTGTCACTTTAT	GTGTGYCAGCMGCCGCGGTAA	14	Cephalotes	Sample	decoloratus	decoloratus	pallens	pallens8	DominicanRepublic	Oviedo	Antilles	gaster	mobio	17.808	-71.4472	16_5	co	Dryforest	na	B11	C1610
pow0465	TAAGTCGGCCTA	GTGTGYCAGCMGCCGCGGTAA	16	Cephalotes	Sample	decoloratus	decoloratus	pallens	pallens9	DominicanRepublic	Oviedo	Antilles	gaster	mobio	17.8076	-71.4473	16_3	iso	Dryforest	na	B10	pow0465
JKW239	GCTAAAGTCGTA	GTGTGYCAGCMGCCGCGGTAA	14	Cephalotes	Sample	jamaicensis	jamaicensis	pallens	pallens10	Jamaica	na	Antilles	gaster	mobio	17.8364	-77.1657	na	noforthisquestion	redmangrove	na	B12	JKW239
JKW970	GGCCATAGGCAG	GTGTGYCAGCMGCCGCGGTAA	14	Cephalotes	Sample	jamaicensis_tentative	jamaicensis	pallens	pallens11	CaymanIslands	GrandCayman	Antilles	gaster	mobio	19.388	-81.376	na	noforthisquestion	redmangrove	na	C1	JKW970
POW0386	CAACCACTCGGT	GTGTGYCAGCMGCCGCGGTAA	16	Cephalotes	Sample	pellans	pellans	pallens	pallens12	Brazil	panga	Chacoan	gaster	mobio	-19.1694	-48.3989	15_22	co	cerrado_open	na	C10	POW0386
POW0153	GTAGTCCCGCTC	GTGTGYCAGCMGCCGCGGTAA	16	Cephalotes	Sample	porrasi	porrasi	pallens	pallens13	Panama	Colon	Mesoamerica	gaster	mobio	9.1208	-79.7158	na	noforthisquestion	Forest	na	C11	POW0153
CSM3389	TTCGTACTTCGT	GTGTGYCAGCMGCCGCGGTAA	14	Cephalotes	Sample	varians	varians	pallens	pallens14	USA	Florida	Antilles	gaster	mobio	24.5579	-81.7628	na	noforthisquestion	Mangroveswamp	na	C12	CSM3389
JKW924	TCGCTGACTCGC	GTGTGYCAGCMGCCGCGGTAA	14	Cephalotes	Sample	varians	varians	pallens	pallens15	Bahamas	GreatStirrupCay	Antilles	gaster	mobio	25.8222	-77.9129	na	noforthisquestion	redmangrove	na	D1	JKW924
CS_RA1209	TATAAGGACACA	GTGTGYCAGCMGCCGCGGTAA	14	Cephalotes	Sample	incertus	incertus	pinelii	pinelii 1	Brazil	RioGrandedoSul	Chacoan	gaster	mobio	-30.3358	-54.32	na	noforthisquestion	Managednaturalgrassland	na	C4	CS_RA1209
JKW341	GTATGGAGCTAT	GTGTGYCAGCMGCCGCGGTAA	14	Cephalotes	Sample	kukulcan_tentative	kukulcan	pinelii	pinelii 2	Belize	na	Mesoamerica	gaster	mobio	17.518	-88.202	na	noforthisquestion	redmangrove	na	C9	JKW341
JKW378	CGGGCTTCATCA	GTGTGYCAGCMGCCGCGGTAA	14	Cephalotes	Sample	kukulcan_tentative	kukulcan	pinelii	pinelii 3	Honduras	RoatanIsland	Mesoamerica	gaster	mobio	16.323	-86.507	na	noforthisquestion	redmangrove	na	C10	JKW378
JLT01_JTL01	TGCCATTAGAGC	GTGTGYCAGCMGCCGCGGTAA	14	Cephalotes	Sample	kukulcan	kukulcan	pinelii	pinelii 4	Honduras	Atlantida	Mesoamerica	ww	Qiagen	16.0833	-86.9167	na	noforthisquestion	na	na	C11	JLT01_JTL01
POW0460A	CCTTAGTTTACA	GTGTGYCAGCMGCCGCGGTAA	16	Cephalotes	Sample	liepini	liepini	pinelii	pinelii 5	Brazil	MinasGerias	Chacoan	gaster	mobio	-19.1759	-48.4014	na	noforthisquestion	cerrado_mid	na	D8	POW0460A
POW0460C	GCGCTCCTCCGT	GTGTGYCAGCMGCCGCGGTAA	16	Cephalotes	Sample	liepini	liepini	pinelii	pinelii 6	Brazil	MinasGerias	Chacoan	ww	Qiagen	-19.1759	-48.4014	na	noforthisquestion	cerrado_mid	na	D9	POW0460C
CSM2581	TTAACTGGAAGC	GTGTGYCAGCMGCCGCGGTAA	14	Cephalotes	Sample	maculatus	maculatus	pinelii	pinelii 7	CostaRica	GuanacasteProv	Mesoamerica	gaster	mobio	10.8429	-85.6159	na	na	Dryforest	na	D2	CSM2581
CSM3436	TCGGTAGCAACT	GTGTGYCAGCMGCCGCGGTAA	14	Cephalotes	Sample	maculatus	maculatus	pinelii	pinelii 8	FrenchGuiana	FrenchGuiana	Amazonian	gaster	mobio	4.03792	-52.6728	na	na	Rainforest	na	D3	CSM3436
POW0046	TTATCATTACGC	GTGTGYCAGCMGCCGCGGTAA	16	Cephalotes	Sample	maculatus	maculatus	pinelii	pinelii 9	Peru	Cusco	Amazonian	gaster	Mobio	-13.5118	-71.968	na	na	other	na	D4	POW0046
pow0053	ACTCAATTCATC	GTGTGYCAGCMGCCGCGGTAA	16	Cephalotes	Sample	maculatus	maculatus	pinelii	pinelii 10	Argentina	Misiones	Parana	noninvasive	Qiagen	-25.6907	-54.4408	na	na	Rainforest	na	G1	pow0053
pow0103_b	AGGAGTTGTATA	GTGTGYCAGCMGCCGCGGTAA	16	Cephalotes	Sample	maculatus	maculatus	pinelii	pinelii 11	Argentina	Misiones	Parana	noninvasive	Qiagen	-25.5961	-54.5827	na	na	Rainforest	na	G4	pow0103_b
pow0247	CTATTCTTGGCT	GTGTGYCAGCMGCCGCGGTAA	16	Cephalotes	Sample	maculatus	maculatus	pinelii	pinelii 12	Peru	Loreto	Amazonian	noninvasive	Qiagen	-3.94472	-73.3996	na	noforthisquestion	lowvegetation	na	G5	pow0247
POW0368	TCAGCGCCGTTA	GTGTGYCAGCMGCCGCGGTAA	16	Cephalotes	Sample	maculatus	maculatus	pinelii	pinelii 13	Brazil	panga	Chacoan	gaster	mobio	-19.1694	-48.3989	15_22	co	cerrado_open	na	D5	POW0368
POW0376	GGACTGGATGGC	GTGTGYCAGCMGCCGCGGTAA	16	Cephalotes	Sample	maculatus	maculatus	pinelii	pinelii 14	Brazil	panga	Chacoan	gaster	mobio	-19.1696	-48.399	15_8	co	cerrado_open	na	D6	POW0376
POW0377	ACGTTTGTGGCA	GTGTGYCAGCMGCCGCGGTAA	16	Cephalotes	Sample	maculatus	maculatus	pinelii	pinelii 15	Brazil	panga	Chacoan	gaster	mobio	-19.1691	-48.3986	15_10	iso	cerrado_open	na	D7	POW0377
pow0633	CCTGGAATTAAG	GTGTGYCAGCMGCCGCGGTAA	18	Cephalotes	Sample	maculatus	maculatus	pinelii	pinelii 16	Brazil	MinasGerais	Chacoan	noninvasive	Qiagen	-19.3447	-43.6382	na	na	cerrado	na	F9	pow0633
pow546	ATTATCGTCCCT	GTGTGYCAGCMGCCGCGGTAA	18	Cephalotes	Sample	nrmaculatusundet	maculatus	pinelii	pinelii 17	Brazil	MinasGerais	Chacoan	noninvasive	Qiagen	20.4514	-42.3843	na	noforthisquestion	Semideciduousforest	na	G3	pow546
C18_208	CTTAGAACGTGC	GTGTGYCAGCMGCCGCGGTAA	14	Cephalotes	Sample	nilpiei	nilpiei	pinelii	pinelii 18	Brazil	Capao	Chacoan	gaster	mobio	-19.2067	-43.4956	na	na	cerradoCapaoborder	1253	E11	C18_208
JTL02	GCTCAATCAGAA	GTGTGYCAGCMGCCGCGGTAA	14	Cephalotes	Sample	scutulatus	scutulatus	pinelii	pinelii 19	Honduras	na	Mesoamerica	noninvasive	Qiagen	16.1	-86.8833	na	noforthisquestion	na	na	F11	JTL02
pow0636	ATTAACTCCTAC	GTGTGYCAGCMGCCGCGGTAA	18	Cephalotes	Sample	pin_clade_dark	pin_clade_dark	pinelii	pinelii 20	Brazil	MinasGerais	Chacoan	noninvasive	Qiagen	-19.3435	-43.6374	na	noforthisquestion	cerrado	na	F10	pow0636
pow427	GCTTCCAGACAA	GTGTGYCAGCMGCCGCGGTAA	18	Cephalotes	Sample	pinelcladeundescribedsp15	pinelclade	pinelii	pinelii 21	Brazil	Goias	Chacoan	noninvasive	Qiagen	-17.8093	-48.7056	na	noforthisquestion	cerrado	na	G12	pow427
C18_025	CCTAGGTCCCAA	GTGTGYCAGCMGCCGCGGTAA	14	Cephalotes	Sample	pinelii	pinellii	pinelii	pinelii 22	Brazil	Vellozia	Chacoan	gaster	mobio	-19.2933	-43.5882	na	na	rupestriangrassland	1263	E7	C18_025
C18_201	TAGCCAATTTCT	GTGTGYCAGCMGCCGCGGTAA	14	Cephalotes	Sample	pinelii_dark	pinellii	pinelii	pinelii 23	Brazil	CachoeiraGrande	Chacoan	gaster	mobio	-19.3428	-43.6385	na	na	cerrado	813	E10	C18_201
CFP06	TGGAGAGGAGAT	GTGTGYCAGCMGCCGCGGTAA	14	Cephalotes	Sample	pinellii_undescribed	pinellii	pinelii	pinelii 24	Brazil	Amazonas	Amazonian	noninvasive	Qiagen	-3.3333	-60.2833	na	noforthisquestion	Amazonforest	na	F7	CFP06
pow0078	TTGCAGTGCAAC	GTGTGYCAGCMGCCGCGGTAA	16	Cephalotes	Sample	bivestitus_cf	bivestitus	prodigiosus	prodigiosus1	Argentina	Corrientes	Chacoan	noninvasive	Qiagen	-27.5876	-56.69	na	noforthisquestion	na	na	G2	pow0078
C17_10	AACTCCTGTGGA	GTGTGYCAGCMGCCGCGGTAA	14	Cephalotes	Sample	pusillus	pusillus	pusillus	pusillus1	Brazil	Cachoeiragrande	Chacoan	gaster	mobio	-19.3451	-43.6384	17_6	iso	cerrado	811	A2	C17_10
C17_17	TACAAGTGGTCC	GTGTGYCAGCMGCCGCGGTAA	14	Cephalotes	Sample	pusillus	pusillus	pusillus	pusillus2	Brazil	Vellozia	Chacoan	gaster	mobio	-19.2806	-43.5938	17_3	iso	rupestriangrassland	1098	A1	C17_17
C17_201	ATACGCATCAAG	GTGTGYCAGCMGCCGCGGTAA	14	Cephalotes	Sample	pusillus	pusillus	pusillus	pusillus3	Brazil	Cachoeiragrande	Chacoan	gaster	mobio	-19.3434	-43.6379	na	na	cerrado	817	A3	C17_201
C17_203	GGCCTTCAGTCA	GTGTGYCAGCMGCCGCGGTAA	14	Cephalotes	Sample	pusillus	pusillus	pusillus	pusillus4	Brazil	Cachoeiragrande	Chacoan	gaster	mobio	-19.3436	-43.6373	na	na	cerrado	818	A4	C17_203
C17_205	ACCCTATTGCGG	GTGTGYCAGCMGCCGCGGTAA	14	Cephalotes	Sample	pusillus	pusillus	pusillus	pusillus5	Brazil	Vellozia	Chacoan	gaster	mobio	-19.2809	-43.591	na	na	rupestriangrassland	1151	A5	C17_205
C17_206	AGAGAACACTTA	GTGTGYCAGCMGCCGCGGTAA	14	Cephalotes	Sample	pusillus	pusillus	pusillus	pusillus6	Brazil	Vellozia	Chacoan	gaster	mobio	-19.2809	-43.591	na	na	rupestriangrassland	1154	A6	C17_206
C17_216	GGCGATTTACGT	GTGTGYCAGCMGCCGCGGTAA	14	Cephalotes	Sample	pusillus	pusillus	pusillus	pusillus7	Brazil	Vellozia	Chacoan	gaster	mobio	-19.2948	-43.5913	na	na	rupestriangrassland	1293	A7	C17_216
C17_217	GAGCTTGGCGGA	GTGTGYCAGCMGCCGCGGTAA	14	Cephalotes	Sample	pusillus	pusillus	pusillus	pusillus8	Brazil	Vellozia	Chacoan	gaster	mobio	-19.2939	-43.5921	na	na	rupestriangrassland	1293	A8	C17_217
C17_219	ACAAGAACCTTG	GTGTGYCAGCMGCCGCGGTAA	14	Cephalotes	Sample	pusillus	pusillus	pusillus	pusillus9	Brazil	Vellozia	Chacoan	gaster	mobio	-19.2935	-43.5922	na	na	rupestriangrassland	1282	A9	C17_219
CS_RA1168	ACAAGGCAAGGC	GTGTGYCAGCMGCCGCGGTAA	14	Cephalotes	Sample	pusillus	pusillus	pusillus	pusillus10	Paraguay	ReservaTapyta	Parana	gaster	mobio	-26.25	-55.76	na	na	other	na	H11	CS_RA1168
pow0098	TCCTGTGCGAGT	GTGTGYCAGCMGCCGCGGTAA	16	Cephalotes	Sample	pusillus	pusillus	pusillus	pusillus11	Argentina	Misiones	Parana	noninvasive	Qiagen	-26.9987	-55.1789	na	na	Rainforest	na	G3	pow0098
POW0146	GCTATCAAGACA	GTGTGYCAGCMGCCGCGGTAA	16	Cephalotes	Sample	pusillus_orcolumbicus	pusillus	pusillus	pusillus12	Argentina	Formosa	Chacoan	ww	Qiagen	-26.31	-58.17	na	na	other	na	H12	POW0146
POW0369	CAAGAGCGGATG	GTGTGYCAGCMGCCGCGGTAA	16	Cephalotes	Sample	pusillus	pusillus	pusillus	pusillus13	Brazil	panga	Chacoan	gaster	mobio	-19.1698	-48.3991	15_12	co	cerrado_open	na	H5	POW0369
POW0373	GATTGAACGCTA	GTGTGYCAGCMGCCGCGGTAA	16	Cephalotes	Sample	pusillus	pusillus	pusillus	pusillus14	Brazil	panga	Chacoan	gaster	mobio	-19.1699	-48.3989	15_11	iso	cerrado_open	na	H6	POW0373
POW0374	GAGCACGCACGC	GTGTGYCAGCMGCCGCGGTAA	16	Cephalotes	Sample	pusillus	pusillus	pusillus	pusillus15	Brazil	panga	Chacoan	gaster	mobio	-19.169	-48.399	15_9	iso	cerrado_open	na	H7	POW0374
POW0375	CGGCTACTATGC	GTGTGYCAGCMGCCGCGGTAA	16	Cephalotes	Sample	pusillus	pusillus	pusillus	pusillus16	Brazil	panga	Chacoan	gaster	mobio	-19.1703	-48.3988	15_24	iso	cerrado_open	na	H8	POW0375
POW0381	CAATACGACCGT	GTGTGYCAGCMGCCGCGGTAA	16	Cephalotes	Sample	pusillus	pusillus	pusillus	pusillus17	Brazil	panga	Chacoan	gaster	mobio	-19.1744	-48.4011	15_18	iso	cerrado_mid	na	H9	POW0381
POW0578	GACGAGGTCGGT	GTGTGYCAGCMGCCGCGGTAA	16	Cephalotes	Sample	pusillus	pusillus	pusillus	pusillus18	Brazil	MatoGrosso	Chacoan	gaster	mobio	-16.2665	-56.6266	na	na	cerrado	na	H10	POW0578
TRS08	TGTCATGGCTGA	GTGTGYCAGCMGCCGCGGTAA	18	Cephalotes	Sample	pusillus	pusillus	pusillus	pusillus19	Guyana	na	Amazonian	noninvasive	Qiagen	3.3308	-59.6663	na	na	Rainforest	na	H5	TRS08
CCDB-11393	CCATAATCTTAC	GTGTGYCAGCMGCCGCGGTAA	14	Cephalotes	Sample	lenca	lenca	texanus	texanus1	Nicaragua	Esteli	Mesoamerica	noninvasive	Qiagen	13.2408	-86.353	na	noforthisquestion	na	na	F5	CCDB-11393
JS-C-234	CAACCGAGATTA	GTGTGYCAGCMGCCGCGGTAA	14	Cephalotes	Sample	texanus	texanus	texanus	texanus2	Mexico	NuevoLeon	Mexican transition	gaster	mobio	25.5109	-100.141	na	noforthisquestion	na	na	D10	JS-C-234
JS-C-235	GTCGCACGTCTC	GTGTGYCAGCMGCCGCGGTAA	14	Cephalotes	Sample	texanus	texanus	texanus	texanus3	Mexico	NuevoLeon	Mexican transition	gaster	mobio	25.511	-100.141	na	noforthisquestion	na	na	D11	JS-C-235
CCDB-11398	AGCATAGAAATA	GTGTGYCAGCMGCCGCGGTAA	14	Cephalotes	Sample	curvistriatus	curvistriatus	texanus	texanus4	Nicaragua	Matagalpa	Mesoamerica	noninvasive	Qiagen	12.9587	-85.2266	na	noforthisquestion	na	na	F6	CCDB-11398
CSM3360	CCTTGGAATCGC	GTGTGYCAGCMGCCGCGGTAA	14	Cephalotes	Sample	umbraculatus	umbraculatus	umbraculatus	umbraculatus1	Panama	ProvPanama	Mesoamerica	gaster	mobio	9.1647	-71.8377	na	noforthisquestion	na	na	D12	CSM3360
CSM3483	CTGAATCTGGTG	GTGTGYCAGCMGCCGCGGTAA	14	Cephalotes	Sample	umbraculatus	umbraculatus	umbraculatus	umbraculatus2	FrenchGuiana	FrenchGuiana	Amazonian	gaster	mobio	4.03792	-52.6728	na	noforthisquestion	Rainforest	na	E1	CSM3483
JS-C-200	GCTTACGTAGGT	GTGTGYCAGCMGCCGCGGTAA	14	Cephalotes	Sample	umbraculatus	umbraculatus	umbraculatus	umbraculatus3	Mexico	Jalisco	Mexican transition	gaster	mobio	19.5149	-105.038	na	noforthisquestion	byriverbank	na	E2	JS-C-200
C16_02_3	AGCAAGGTCTTC	GTGTGYCAGCMGCCGCGGTAA	14	Cephalotes	Sample	unimaculatus	unimaculatus	umbraculatus	umbraculatus4	DominicanRepublic	Oviedo	Antilles	gaster	mobio	17.808	-71.4472	16_5	co	Dryforest	na	G8	C16_02_3
C16_12_1	CAGAGTGCCGGC	GTGTGYCAGCMGCCGCGGTAA	14	Cephalotes	Sample	unimaculatus	unimaculatus	umbraculatus	umbraculatus5	DominicanRepublic	Oviedo	Antilles	gaster	mobio	18.0538	-71.6381	16_9	iso	Dryforest	na	G6	C16_12_1
C16_13_1	GGCCTGGCCTGG	GTGTGYCAGCMGCCGCGGTAA	14	Cephalotes	Sample	unimaculatus	unimaculatus	umbraculatus	umbraculatus6	DominicanRepublic	Oviedo	Antilles	gaster	mobio	18.0535	-71.638	16_11	iso	Dryforest	na	G7	C16_13_1
pow0461	CCAGTTCCAAAG	GTGTGYCAGCMGCCGCGGTAA	16	Cephalotes	Sample	unimaculatus	unimaculatus	umbraculatus	umbraculatus7	DominicanRepublic	Oviedo	Antilles	gaster	mobio	17.81	-71.45	na	na	Rainforest	na	G5	pow0461
POW0216C	CAGGTGCGCCGC	GTGTGYCAGCMGCCGCGGTAA	16	Cephalotes	Sample	hirsutus	hirsutus	wheeleri	wheeleri1	Mexico	Jalisco	Mexican transition	ww	Qiagen	19.2805	-104.786	na	noforthisquestion	na	na	E5	POW0216C
POW0216Y	CGCCTGCCAATA	GTGTGYCAGCMGCCGCGGTAA	16	Cephalotes	Sample	hirsutus	hirsutus	wheeleri	wheeleri2	Mexico	Jalisco	Mexican transition	gaster	mobio	19.2805	-104.786	na	noforthisquestion	na	na	E4	POW0216Y
JS-C-211	GCGTGTAATTAG	GTGTGYCAGCMGCCGCGGTAA	14	Cephalotes	Sample	aff_wheeleri	wheeleri	wheeleri	wheeleri3	Mexico	Jalisco	Mexican transition	gaster	mobio	19.2664	-104.762	na	noforthisquestion	na	na	E3	JS-C-211
RS01	ACAATGTCACAG	GTGTGYCAGCMGCCGCGGTAA	18	Cephalotes	Sample	rohweri	rohweri	wheeleri	wheeleri4	USA	Arizona	Nearctic	ww	Qiagen	32.2044	-111.047	na	noforthisquestion	na	na	E6	RS01
POW0454A	TAAACGCGACTC	GTGTGYCAGCMGCCGCGGTAA	16	Cephalotes	Sample	sp18	sp18	sp18	sp18	Brazil	MatoGrosso	Amazonian	ww	Qiagen	-14.9187	-60.0736	na	noforthisquestion	cerrado_soloarenoso	na	G3	POW0454A
POW0454B	TCCTGAACACAG	GTGTGYCAGCMGCCGCGGTAA	16	Cephalotes	Sample	sp18	sp18	sp18	sp18	Brazil	MatoGrosso	Amazonian	gaster	mobio	-14.9187	-60.0736	na	noforthisquestion	cerrado_soloarenoso	na	G2	POW0454B
POW0034w	GCCCGACATATA	GTGTGYCAGCMGCCGCGGTAA	16	Cephalotes	Sample	spnov5	spnov5	spnov6	spnov7	Peru	Peru	Amazonian	ww	Qiagen	-12.8733	-71.4117	na	noforthisquestion	na	na	E9	POW0034w

## Sheet: Sheet2
SampleID	BarcodeSequence	LinkerPrimerSequence	BarcodePlate	Genero	Sample_or_Control	Specie	Specie2	SpeciesGroup	SpeciesGroup2	Country	Site	Bioregions	Sample_Type	Kit	Lat	Lon	Tree	Co_Iso	Habitat	Elevation	Well	Description
C18_032	GGATCCCAGGGA	GTGTGYCAGCMGCCGCGGTAA	14	Cephalotes	Sample	ang_clade_hi	ang_clade	angustus	angustus1	Brazil	Vellozia	Chacoan	gaster	mobio	-19.2941	-43.5879	na	na	rupestriangrassland	1257	E8	C18_032
POW0491	CAATGGTTTCTT	GTGTGYCAGCMGCCGCGGTAA	16	Cephalotes	Sample	ang_1	ang_clade	angustus	angustus2	Brazil	MinasGerais	Chacoan	gaster	mobio	-19.1777	-48.3901	na	noforthisquestion	cerrado_mid	na	A8	POW0491
POW0492	ACCCAGTATGGT	GTGTGYCAGCMGCCGCGGTAA	16	Cephalotes	Sample	ang_2	ang_clade	angustus	angustus3	Brazil	MinasGerais	Chacoan	gaster	mobio	-19.0337	-48.3184	na	noforthisquestion	cerrado_mid	na	A9	POW0492
pow503	ATAACCATAGGA	GTGTGYCAGCMGCCGCGGTAA	18	Cephalotes	Sample	angcladespp	ang_clade	angustus	angustus4	Brazil	MinasGerais	Chacoan	noninvasive	Qiagen	-14.7569	-43.9419	na	noforthisquestion	dryforest	na	H1	pow503
pow544	TCTAAGAAAGAA	GTGTGYCAGCMGCCGCGGTAA	18	Cephalotes	Sample	angcladespp	ang_clade	angustus	angustus5	Brazil	MinasGerais	Chacoan	noninvasive	Qiagen	-14.7569	-43.9419	na	noforthisquestion	Dryforest	na	F12	pow544
pow0637	CGTTGACACCCA	GTGTGYCAGCMGCCGCGGTAA	18	Cephalotes	Sample	ang_clade_big	ang_clade	angustus	angustus6	Brazil	MinasGerais	Chacoan	noninvasive	Qiagen	-19.2936	-43.5881	na	noforthisquestion	rupestriangrassland	na	G11	pow0637
pow0635	ACGCATCGCACT	GTGTGYCAGCMGCCGCGGTAA	18	Cephalotes	Sample	ang_clade_tiny	ang_clade	angustus	angustus7	Brazil	MinasGerais	Chacoan	noninvasive	Qiagen	-19.3438	-43.6371	na	noforthisquestion	cerrado	na	G9	pow0635
pow547	ATGTGTGTAGAC	GTGTGYCAGCMGCCGCGGTAA	18	Cephalotes	Sample	angustus	angustus	angustus	angustus8	Brazil	MinasGerais	Chacoan	noninvasive	Qiagen	20.4514	-42.3843	na	noforthisquestion	Semideciduousforest	na	H11	pow547
CSM0904	TACGAGCCCTAA	GTGTGYCAGCMGCCGCGGTAA	14	Cephalotes	Sample	angustus_clade	angustus_clade	angustus	angustus9	Venezuela	Aragua	NW South	gaster	mobio	10.4608	-67.7719	na	noforthisquestion	OcumaredelaCostal	na	A7	CSM0904
pow516	GCTGTCGTCAAC	GTGTGYCAGCMGCCGCGGTAA	18	Cephalotes	Sample	angustusclade	angustus_clade	angustus	angustus10	Brazil	MinasGerais	Chacoan	noninvasive	Qiagen	-14.7569	-43.9419	na	noforthisquestion	dryforest	na	H2	pow516
POW0389	ATGGACCTAGCT	GTGTGYCAGCMGCCGCGGTAA	16	Cephalotes	Sample	notatus	notatus	angustus	angustus11	Brazil	Brasilia	Chacoan	ww	Qiagen	-15.8128	-47.9082	na	noforthisquestion	cerrado	na	A4	POW0389
POW0363	CTAGCCCGTTCG	GTGTGYCAGCMGCCGCGGTAA	16	Cephalotes	Sample	paltacf	palta	angustus	angustus12	Brazil	panga	Chacoan	gaster	mobio	-19.1721	-48.3995	na	na	cerrado	na	A5	POW0363
POW0384	ACGGGCACGACA	GTGTGYCAGCMGCCGCGGTAA	16	Cephalotes	Sample	paltacf	palta	angustus	angustus13	Brazil	panga	Chacoan	gaster	mobio	-19.1732	-48.4013	15_19	co	cerrado_mid	na	A6	POW0384
pow0602	TCGTGCGTGTTG	GTGTGYCAGCMGCCGCGGTAA	16	Cephalotes	Sample	targionii	targionii	angustus	angustus14	Brazil	Amazonas	Amazonian	noninvasive	Qiagen	3.0038	59.9187	na	noforthisquestion	na	na	G7	pow0602
POW0380A	TTGCTCAATTTG	GTGTGYCAGCMGCCGCGGTAA	16	Cephalotes	Sample	adolphi	adolphi	angustus	angustus15	Brazil	panga	Chacoan	gaster	mobio	-19.1743	-48.4009	15_15	co	cerrado_mid	na	E1	POW0380A
POW0380C	TGCAGGGAACCG	GTGTGYCAGCMGCCGCGGTAA	16	Cephalotes	Sample	adolphi	adolphi	angustus	angustus16	Brazil	panga	Chacoan	ww	Qiagen	-19.1743	-48.4009	15_15	co	cerrado_mid	na	A2	POW0380C
CSM3002	GCAGACGGAACC	GTGTGYCAGCMGCCGCGGTAA	14	Cephalotes	Sample	atratus	atratus	atratus	atratus1	Peru	cusco	Amazonian	gaster	mobio	-12.8753	-71.411	na	na	other	na	A12	CSM3002
CSM3341	ATTGATATTGAT	GTGTGYCAGCMGCCGCGGTAA	14	Cephalotes	Sample	atratus	atratus	atratus	atratus2	Panama	gamboa	Mesoamerica	gaster	mobio	9.13449	-79.7224	na	na	Rainforest	na	B1	CSM3341
CSM3467	GACTGGAGATGG	GTGTGYCAGCMGCCGCGGTAA	14	Cephalotes	Sample	atratus	atratus	atratus	atratus3	FrenchGuiana	FrenchGuiana	Amazonian	gaster	mobio	4.03964	-52.6758	na	na	Rainforest	na	B2	CSM3467
FMNHINS047364	GGCATGTTATCG	GTGTGYCAGCMGCCGCGGTAA	14	Cephalotes	Sample	atratus	atratus	atratus	atratus4	Brazil	MatoGrosso	Amazonian	noninvasive	Qiagen	-20.4476	-54.9605	na	na	cerrado	na	G1	FMNHINS047364
POW0090B	CGCTCTTAACGG	GTGTGYCAGCMGCCGCGGTAA	16	Cephalotes	Sample	atratus	atratus	atratus	atratus5	Argentina	Misiones	Parana	ww	Qiagen	-26.9987	-55.1789	na	na	Rainforest	na	B4	POW0090B
POW0090C	CGCCCGGGACAC	GTGTGYCAGCMGCCGCGGTAA	16	Cephalotes	Sample	atratus	atratus	atratus	atratus6	Argentina	Misiones	Parana	gaster	mobio	-26.9987	-55.1789	na	na	Rainforest	na	B3	POW0090C
pow0385_C15_50_1	TATTAGCCTATC	GTGTGYCAGCMGCCGCGGTAA	16	Cephalotes	Sample	atratus	atratus	atratus	atratus7	Brazil	panga	Chacoan	gaster	mobio	-19.1732	-48.4019	15_16	iso	cerrado_mid	na	B5	pow0385_C15_50_1
pow0385_C15_50_2	GTATTTCGGACG	GTGTGYCAGCMGCCGCGGTAA	16	Cephalotes	Sample	atratus	atratus	atratus	atratus8	Brazil	panga	Chacoan	gaster	mobio	-19.1732	-48.4019	15_17	iso	cerrado_mid	na	B6	pow0385_C15_50_2
DK07_27	AATTAGGCGTGT	GTGTGYCAGCMGCCGCGGTAA	14	Cephalotes	Sample	marginatus	marginatus	atratus	atratus9	Venezuela	Amazonas	Amazonian	noninvasive	Qiagen	1.19199	-67.0547	na	noforthisquestion	na	na	F9	DK07_27
CSM2992	ACTAGCGTTCAG	GTGTGYCAGCMGCCGCGGTAA	14	Cephalotes	Sample	opacus	opacus	atratus	atratus10	Peru	cusco	Amazonian	gaster	mobio	-12.9024	-71.4077	na	noforthisquestion	other	na	B7	CSM2992
CSM3441	TCCGTATGCGCC	GTGTGYCAGCMGCCGCGGTAA	14	Cephalotes	Sample	opacus	opacus	atratus	atratus11	FrenchGuiana	FrenchGuiana	Amazonian	gaster	mobio	4.03792	-52.6728	na	noforthisquestion	Rainforest	na	B8	CSM3441
pow528	GAATGGATGGGC	GTGTGYCAGCMGCCGCGGTAA	18	Cephalotes	Sample	opacus	opacus	atratus	atratus12	Brazil	Amazonas	Amazonian	noninvasive	Qiagen	2.5742	-59.554	na	noforthisquestion	Wetforest	na	H3	pow528
CSM3490	AGGTTAAGTGCT	GTGTGYCAGCMGCCGCGGTAA	14	Cephalotes	Sample	placidus	placidus	atratus	atratus13	FrenchGuiana	FrenchGuiana	Amazonian	gaster	mobio	4.08761	-52.6801	na	noforthisquestion	Rainforest	na	B9	CSM3490
POW0186	GATTATCGACGA	GTGTGYCAGCMGCCGCGGTAA	16	Cephalotes	Sample	placidus	placidus	atratus	atratus14	Peru	Peru	Amazonian	ww	Qiagen	-14.0364	-72.2515	na	noforthisquestion	na	na	B10	POW0186
SY13	GTCCCGTGAAAT	GTGTGYCAGCMGCCGCGGTAA	18	Cephalotes	Sample	serraticeps	serraticeps	atratus	atratus15	Peru	Loreto	Amazonian	ww	Qiagen	-3.7322	-73.2549	na	noforthisquestion	na	na	B11	SY13
POW0123C	GAACAGCTCTAC	GTGTGYCAGCMGCCGCGGTAA	16	Cephalotes	Sample	alfaroi	alfaroi	atratus	atratus16	CostaRica	Heredia	Mesoamerica	gaster	mobio	10.4441	-84.011	na	noforthisquestion	Forest	na	A10	POW0123C
POW0123D	GACGACATTTAG	GTGTGYCAGCMGCCGCGGTAA	16	Cephalotes	Sample	alfaroi	alfaroi	atratus	atratus17	CostaRica	Heredia	Mesoamerica	ww	Qiagen	10.4441	-84.011	na	noforthisquestion	Forest	na	A11	POW0123D
CS_RA1196A	ATGGAGTTGTTG	GTGTGYCAGCMGCCGCGGTAA	14	Cephalotes	Sample	basalis	basalis	basalis	basalis1	Mexico	Chiapas	Mesoamerica	gaster	mobio	15.1736	-92.336	na	noforthisquestion	na	na	C1	CS_RA1196A
CS_RA1196D	CACTTCTTTGTG	GTGTGYCAGCMGCCGCGGTAA	14	Cephalotes	Sample	basalis	basalis	basalis	basalis2	Mexico	Chiapas	Mesoamerica	ww	Qiagen	15.1736	-92.336	na	noforthisquestion	na	na	C2	CS_RA1196D
CSM0903	ACTAGACGACTA	GTGTGYCAGCMGCCGCGGTAA	14	Cephalotes	Sample	basalis	basalis	basalis	basalis3	Venezuela	Aragua	NW South	gaster	mobio	10.4608	-67.7719	na	noforthisquestion	OcumaredelaCostaI	na	C5	CSM0903
CSM3361	CTGACGATCCGT	GTGTGYCAGCMGCCGCGGTAA	14	Cephalotes	Sample	basalis	basalis	basalis	basalis4	Panama	ProvPanama	Mesoamerica	gaster	mobio	9.1647	-71.8377	na	noforthisquestion	na	na	B12	CSM3361
GB57	CTCGGATAGATC	GTGTGYCAGCMGCCGCGGTAA	14	Cephalotes	Sample	basalis	basalis	basalis	basalis5	Panama	na	Mesoamerica	ww	Qiagen	8.9998	-79.5079	na	noforthisquestion	open_urban	na	C3	GB57
POW0145	TAAACAATCAGG	GTGTGYCAGCMGCCGCGGTAA	16	Cephalotes	Sample	cordiae	cordiae	basalis	basalis6	Peru	Peru	Amazonian	gaster	Qiagen	-3.24946	-72.909	na	noforthisquestion	na	na	C4	POW0145
pow0043	CGTACCAGATCC	GTGTGYCAGCMGCCGCGGTAA	16	Cephalotes	Sample	manni	manni	basalis	basalis7	Peru	Peru	Amazonian	noninvasive	Qiagen	-12.8948	-71.403	na	noforthisquestion	na	na	F8	pow0043
C18_049	ACCGGCCGTGCG	GTGTGYCAGCMGCCGCGGTAA	14	Cephalotes	Sample	ramiphilus	ramiphilus	basalis	basalis8	Brazil	ReservaVargemGrande	Chacoan	gaster	mobio	-15.8074	-48.9182	na	na	cerrado	1004	E9	C18_049
DAD04	ATTTAGGACGAC	GTGTGYCAGCMGCCGCGGTAA	14	Cephalotes	Sample	ramiphilus	ramiphilus	basalis	basalis9	Ecuador	Sucumbios	Amazonian	noninvasive	Qiagen	-0.1619	-76.6442	na	noforthisquestion	na	na	F8	DAD04
POW0409	GTAATGCGTAAC	GTGTGYCAGCMGCCGCGGTAA	16	Cephalotes	Sample	ramiphilus	ramiphilus	basalis	basalis10	Brazil	MatoGrosso	Chacoan	ww	Qiagen	-15.8506	-52.2675	na	noforthisquestion	cerrado_open	na	C6	POW0409
JS_C_221_Y	CGCGTTCCCAGT	GTGTGYCAGCMGCCGCGGTAA	14	Cephalotes	Sample	aff_bimaculatus	bimaculatus	bimaculatus	bimaculatus1	Mexico	Tamaulipas	Nearctic	gaster	mobio	23.0721	-99.1256	na	noforthisquestion	na	na	C7	JS_C_221_Y
JS-C-221_B	GACTTCATGCGA	GTGTGYCAGCMGCCGCGGTAA	14	Cephalotes	Sample	aff_bimaculatus	bimaculatus	bimaculatus	bimaculatus2	Mexico	Tamaulipas	Nearctic	ww	Qiagen	23.0721	-99.1256	na	noforthisquestion	na	na	F2	JS-C-221_B
AW02	TCGACGGAGAGA	GTGTGYCAGCMGCCGCGGTAA	14	Cephalotes	Sample	bruchi	bruchi	bruchi	bruchi1	Paraguay	Asuncion	Chacoan	noninvasive	Qiagen	-25.2833	-57.6333	na	noforthisquestion	na	na	F1	AW02
CS_RA1169	CCGATCTCCGAC	GTGTGYCAGCMGCCGCGGTAA	14	Cephalotes	Sample	clypeatus	clypeatus	clypeatus	clypeatus1	Paraguay	ReservaTapyta	Parana	gaster	mobio	-26.25	-55.76	na	noforthisquestion	na	na	C12	CS_RA1169
POW0188	GCAGCGGTGGCT	GTGTGYCAGCMGCCGCGGTAA	16	Cephalotes	Sample	clypeatus	clypeatus	clypeatus	clypeatus2	Peru	MadredeDios	Amazonian	ww	Qiagen	-12.3036	-70.3848	na	noforthisquestion	forest	na	D1	POW0188
POW0438	TAGCGGAAGACG	GTGTGYCAGCMGCCGCGGTAA	16	Cephalotes	Sample	clypeatus	clypeatus	clypeatus	clypeatus3	Brazil	MatoGrossodoSul	Chacoan	gaster	mobio	-20.966	-56.5196	na	noforthisquestion	densecerrado	na	D2	POW0438
JSC09	GAGGGACGCAAT	GTGTGYCAGCMGCCGCGGTAA	14	Cephalotes	Sample	coffcladeundet	coffclade	coffeae	coffeae1	Suriname	na	Amazonian	noninvasive	Qiagen	4.6048	-56.3074	na	noforthisquestion	na	na	F10	JSC09
CSM2353	TCCATTTCATGC	GTGTGYCAGCMGCCGCGGTAA	14	Cephalotes	Sample	setulifer	setulifer	coffeae	coffeae2	CostaRica	GuanacasteProv	Mesoamerica	gaster	mobio	10.8429	-85.6159	na	noforthisquestion	Rainforest	na	D3	CSM2353
CFP04	TCGCGCAACTGT	GTGTGYCAGCMGCCGCGGTAA	14	Cephalotes	Sample	trichophorus	trichophorus	coffeae	coffeae3	Brazil	Amazonas	Amazonian	noninvasive	Qiagen	-3.3333	-60.2833	na	noforthisquestion	Amazonforest	na	H7	CFP04
CSM0895_A	AGTTACGAGCTA	GTGTGYCAGCMGCCGCGGTAA	14	Cephalotes	Sample	crenaticeps	crenaticeps	crenaticeps	crenaticeps1	Venezuela	Aragua	NW South	ww	Qiagen	10.3494	-67.6844	na	noforthisquestion	EstationBiological	na	E12	CSM0895_A
CSM0895_B	AGCTAAATGGAT	GTGTGYCAGCMGCCGCGGTAA	14	Cephalotes	Sample	crenaticeps	crenaticeps	crenaticeps	crenaticeps2	Venezuela	Aragua	NW South	gaster	mobio	10.3494	-67.6844	na	noforthisquestion	EstationBiological	na	E11	CSM0895_B
ER8	TCTATTGTTAGA	GTGTGYCAGCMGCCGCGGTAA	14	Cephalotes	Sample	crenaticeps	crenaticeps	crenaticeps	crenaticeps3	Venezuela	na	Amazonian	gaster	mobio	6.3311	-62.6996	na	noforthisquestion	na	na	F1	ER8
POW0359	TAGTTACTAGTT	GTGTGYCAGCMGCCGCGGTAA	16	Cephalotes	Sample	betoi	betoi	depressus	depressus1	Brazil	Brasilia	Chacoan	gaster	mobio	-15.8691	-47.9173	na	noforthisquestion	cerrado	na	D4	POW0359
POW0390	CAGCGCGGCTAG	GTGTGYCAGCMGCCGCGGTAA	16	Cephalotes	Sample	betoi	betoi	depressus	depressus2	Brazil	Piaui	Chacoan	gaster	mobio	-9.19163	-44.8426	na	noforthisquestion	cerrado	na	A3	POW0390
POW0095	TCACGCCGGAGG	GTGTGYCAGCMGCCGCGGTAA	16	Cephalotes	Sample	borgmeieri	borgmeieri	depressus	depressus3	Argentina	Misiones	Parana	gaster	mobio	-26.9987	-55.1789	na	noforthisquestion	Rainforest	na	D5	POW0095
CSM3433	GGTCCGAAGCCG	GTGTGYCAGCMGCCGCGGTAA	14	Cephalotes	Sample	cordatus	cordatus	depressus	depressus4	FrenchGuiana	FrenchGuiana	Amazonian	gaster	mobio	4.03792	-52.6728	na	noforthisquestion	Rainforest	na	D6	CSM3433
POW0423	CCGGTCCGGGCA	GTGTGYCAGCMGCCGCGGTAA	16	Cephalotes	Sample	cordatus	cordatus	depressus	depressus5	Brazil	Goias	Chacoan	gaster	mobio	-17.7858	-48.6691	na	noforthisquestion	cerrado	na	D7	POW0423
POW0366_A	AGTGACTGTCAA	GTGTGYCAGCMGCCGCGGTAA	16	Cephalotes	Sample	depressus	depressus	depressus	depressus6	Brazil	panga	Chacoan	gaster	mobio	-19.1695	-48.3992	15_20	iso	cerrado_open	na	D10	POW0366_A
POW0366_C	CGTGTGTGCTCA	GTGTGYCAGCMGCCGCGGTAA	16	Cephalotes	Sample	depressus	depressus	depressus	depressus7	Brazil	panga	Chacoan	ww	Qiagen	-19.1695	-48.3992	15_20	iso	cerrado_open	na	D11	POW0366_C
POW0372	ACTTACGCCACG	GTGTGYCAGCMGCCGCGGTAA	16	Cephalotes	Sample	depressus	depressus	depressus	depressus8	Brazil	panga	Chacoan	gaster	mobio	-19.1702	-48.399	15_7	iso	cerrado_open	na	D12	POW0372
POW0457	AGTACTGCCTGC	GTGTGYCAGCMGCCGCGGTAA	16	Cephalotes	Sample	depressus	depressus	depressus	depressus9	Brazil	parana	Parana	gaster	mobio	-24.168	-49.6666	na	na	cerrado	na	E10	POW0457
POW0561	CTGTGTCCATGG	GTGTGYCAGCMGCCGCGGTAA	16	Cephalotes	Sample	depressus_cf	depressus	depressus	depressus10	Brazil	Roraima	Amazonian	gaster	mobio	2.5274	-60.5387	na	na	cerrado	na	E2	POW0561
POW0576	GTAACCACCACC	GTGTGYCAGCMGCCGCGGTAA	16	Cephalotes	Sample	depressus	depressus	depressus	depressus11	Brazil	Roraima	Amazonian	gaster	mobio	2.5274	-60.5387	na	na	cerrado	na	E1	POW0576
AW04	ATTCCCAGAACG	GTGTGYCAGCMGCCGCGGTAA	14	Cephalotes	Sample	eduarduli	eduarduli	depressus	depressus12	Paraguay	na	Chacoan	noninvasive	Qiagen	-26.85	-57.9666	na	noforthisquestion	na	na	F3	AW04
C15_30_1	TAACACACTTAT	GTGTGYCAGCMGCCGCGGTAA	14	Cephalotes	Sample	eduarduli	eduarduli	depressus	depressus13	Brazil	panga	Chacoan	gaster	mobio	-19.1698	-48.3994	15_21	iso	cerrado_open	na	E7	C15_30_1
POW0116	TGAAGTCACAGT	GTGTGYCAGCMGCCGCGGTAA	16	Cephalotes	Sample	eduarduli	eduarduli	depressus	depressus14	Argentina	Misiones	Parana	ww	Qiagen	-26.9987	-55.1789	na	na	Rainforest	na	E3	POW0116
POW0387_B	GATGAGTCGCGG	GTGTGYCAGCMGCCGCGGTAA	16	Cephalotes	Sample	eduarduli	eduarduli	depressus	depressus15	Brazil	MinasGerais	Chacoan	ww	Qiagen	-18.6691	-48.1622	na	na	cerrado	na	E5	POW0387_B
POW0387_Y	GACCGATAGGGA	GTGTGYCAGCMGCCGCGGTAA	16	Cephalotes	Sample	eduarduli	eduarduli	depressus	depressus16	Brazil	MinasGerais	Chacoan	gaster	mobio	-18.6691	-48.1622	na	na	cerrado	na	E4	POW0387_Y
CS_RA1185_D	CAAATCATTTCA	GTGTGYCAGCMGCCGCGGTAA	14	Cephalotes	Sample	cristatus	cristatus	depressus	depressus17	CostaRica	Hwy239near	Mesoamerica	ww	Qiagen	9.81847	-84.3761	na	noforthisquestion	na	na	F3	CS_RA1185_D
CS_RA1185_Y	CAGCCGCATATC	GTGTGYCAGCMGCCGCGGTAA	14	Cephalotes	Sample	cristatus	cristatus	depressus	depressus18	CostaRica	Hwy239nea	Mesoamerica	gaster	mobio	9.81847	-84.3761	na	noforthisquestion	na	na	D8	CS_RA1185_Y
FMNHINS047665	ATCCACTCTATA	GTGTGYCAGCMGCCGCGGTAA	14	Cephalotes	Sample	cristatus	cristatus	depressus	depressus19	Panama	CerroAzul	Mesoamerica	noninvasive	Qiagen	9.2202	-79.3937	na	noforthisquestion	na	na	H9	FMNHINS047665
CSM3452	GTGTTTAACTCT	GTGTGYCAGCMGCCGCGGTAA	14	Cephalotes	Sample	pavonii	pavonii	depressus	depressus20	FrenchGuiana	FrenchGuiana	Amazonian	gaster	mobio	4.03792	-52.6728	na	noforthisquestion	Rainforest	na	E8	CSM3452
POW0421	GTGCTCTGTGCC	GTGTGYCAGCMGCCGCGGTAA	16	Cephalotes	Sample	pavonii	pavonii	depressus	depressus21	Brazil	MinasGerias	Chacoan	gaster	mobio	-15.5005	-44.7266	na	noforthisquestion	cerrado	na	E6	POW0421
cricket3	ACAAGGCAAGGC	GTGTGYCAGCMGCCGCGGTAA	14	Cephalotes	Sample	diet	diet	diet	diet	diet	diet	no	diet1	diet	na	na	na	na	na	na	D5	cricket3
AW03	TACCCGACTAAG	GTGTGYCAGCMGCCGCGGTAA	14	Cephalotes	Sample	fiebrigi	fiebrigi	fiebrigi	fiebrigi1	Paraguay	na	Chacoan	noninvasive	Qiagen	-23.8666	-58.45	na	noforthisquestion	na	na	F2	AW03
AW05_pow0235	CGAGGACCCTGG	GTGTGYCAGCMGCCGCGGTAA	14	Cephalotes	Sample	guayaki	guayaki	fiebrigi	fiebrigi2	Paraguay	Neembucu	Chacoan	noninvasive	Qiagen	-26.85	-57.9667	na	noforthisquestion	na	na	F4	AW05_pow0235
PSW12398	AGAGTAAGCCGG	GTGTGYCAGCMGCCGCGGTAA	18	Cephalotes	Sample	liogaster	liogaster	fiebrigi	fiebrigi3	Bolivia	na	Amazonian	noninvasive	Qiagen	-14.651	-67.6294	na	noforthisquestion	na	na	H6	PSW12398
17	TAACGAATAGAA	GTGTGYCAGCMGCCGCGGTAA	14	Cephalotes	Sample	pilosus	pilosus	fiebrigi	fiebrigi4	Brazil	MinasGerais	Chacoan	noninvasive	Qiagen	-18.9749	-48.2908	na	noforthisquestion	na	na	H12	17
C18_307	GTAAGTAGATCA	GTGTGYCAGCMGCCGCGGTAA	14	Cephalotes	Sample	specularis	specularis	fiebrigi	fiebrigi5	Brazil	CachoeiraGrande	Chacoan	gaster	mobio	-19.3446	-43.6391	na	na	cerrado	784	E12	C18_307
POW0490	TCAATACAATAT	GTGTGYCAGCMGCCGCGGTAA	16	Cephalotes	Sample	specularis	specularis	fiebrigi	fiebrigi6	Brazil	MinasGerais	Chacoan	gaster	mobio	-19.035	-48.3198	na	noforthisquestion	cerrado_mid	na	F2	POW0490
CSM0905a	CTGTCCCGCAGT	GTGTGYCAGCMGCCGCGGTAA	14	Cephalotes	Sample	grandinosus	grandinosus	grandinosus	grandinosus1	Venezuela	Aragua	NW South	gaster	mobio	10.4608	-67.7719	na	na	Rainforest	na	F8	CSM0905a
CSM3362	GACGATCGGGCC	GTGTGYCAGCMGCCGCGGTAA	14	Cephalotes	Sample	grandinosus	grandinosus	grandinosus	grandinosus2	Panama	ProvPanama	Mesoamerica	gaster	mobio	9.1647	-71.8377	na	na	Rainforest	na	F9	CSM3362
POW0364_C	CATGGGTGTTAC	GTGTGYCAGCMGCCGCGGTAA	16	Cephalotes	Sample	grandinosus	grandinosus	grandinosus	grandinosus3	Brazil	panga	Chacoan	ww	Qiagen	-19.1695	-48.3992	na	na	cerrado	na	F11	POW0364_C
POW0364_Y	GGTTGTAAGTGT	GTGTGYCAGCMGCCGCGGTAA	16	Cephalotes	Sample	grandinosus	grandinosus	grandinosus	grandinosus4	Brazil	panga	Chacoan	gaster	mobio	-19.1695	-48.3992	na	na	cerrado	na	F10	POW0364_Y
POW0379	GTGCATTCGCCA	GTGTGYCAGCMGCCGCGGTAA	16	Cephalotes	Sample	grandinosus	grandinosus	grandinosus	grandinosus5	Brazil	panga	Chacoan	gaster	mobio	-19.1743	-48.4009	15_15	co	cerrado_mid	na	F12	POW0379
POW0383	CGATCCGATCTG	GTGTGYCAGCMGCCGCGGTAA	16	Cephalotes	Sample	grandinosus	grandinosus	grandinosus	grandinosus6	Brazil	panga	Chacoan	gaster	mobio	-19.1732	-48.4013	15_19	co	cerrado_mid	na	G1	POW0383
POW0367	GAATACCAAGTC	GTGTGYCAGCMGCCGCGGTAA	16	Cephalotes	Sample	persimilis	persimilis	grandinosus	grandinosus7	Brazil	panga	Chacoan	gaster	mobio	-19.1696	-48.399	15_8	co	cerrado_open	na	F3	POW0367
POW0370	CATGTGCTTAGG	GTGTGYCAGCMGCCGCGGTAA	16	Cephalotes	Sample	persimilis	persimilis	grandinosus	grandinosus8	Brazil	panga	Chacoan	gaster	mobio	-19.1698	-48.3991	15_12	co	cerrado_open	na	F4	POW0370
POW0388	TGACCTCAAGAC	GTGTGYCAGCMGCCGCGGTAA	16	Cephalotes	Sample	persimilis	persimilis	grandinosus	grandinosus9	Brazil	panga	Chacoan	gaster	mobio	-19.1694	-48.3989	15_22	co	cerrado_open	na	F5	POW0388
POW0413	GAACGTCCGGAG	GTGTGYCAGCMGCCGCGGTAA	16	Cephalotes	Sample	persimilis	persimilis	grandinosus	grandinosus10	Brazil	MatoGrosso	Chacoan	gaster	mobio	-14.7175	-52.3571	na	na	cerrado	na	F6	POW0413
PSW12322	CTTGCATACCGG	GTGTGYCAGCMGCCGCGGTAA	18	Cephalotes	Sample	persimplex	persimplex	grandinosus	grandinosus11	Bolivia	na	Amazonian	gaster	mobio	-14.651	-67.6294	na	noforthisquestion	na	na	F7	PSW12322
pow0471	ACCTAGCTAGTG	GTGTGYCAGCMGCCGCGGTAA	16	Cephalotes	Sample	auricomus	auricomus	hamulus	hamulus1	DominicanRepublic	na	Antilles	gaster	mobio	19.3004	-69.9493	na	noforthisquestion	Wetforest	na	G4	pow0471
POW0205B	TACCGGCTTGCA	GTGTGYCAGCMGCCGCGGTAA	16	Cephalotes	Sample	christopherseni	christopherseni	laminatus	laminatus1	Panama	Panama	Mesoamerica	gaster	mobio	8.9998	-79.5079	na	noforthisquestion	open_urban	na	G9	POW0205B
POW0205D	AATGATAGATGC	GTGTGYCAGCMGCCGCGGTAA	16	Cephalotes	Sample	christopherseni	christopherseni	laminatus	laminatus2	Panama	Panama	Mesoamerica	ww	Qiagen	8.9998	-79.5079	na	noforthisquestion	open_urban	na	G10	POW0205D
CS_RA1216	CACCTTACCTTA	GTGTGYCAGCMGCCGCGGTAA	14	Cephalotes	Sample	laminatus	laminatus	laminatus	laminatus3	Brazil	SaoPaulo	Chacoan	gaster	mobio	-22.66	-50.41	na	noforthisquestion	EstacaoEcologicaAssis	na	F5	CS_RA1216
POW0223	TGGCCAGGCAGC	GTGTGYCAGCMGCCGCGGTAA	16	Cephalotes	Sample	laminatuscladespp	laminatusclade	laminatus	laminatus4	Peru	Peru	Amazonian	ww	Qiagen	-3.24946	-72.909	na	noforthisquestion	forestnearlodge	na	B5	POW0223
CSM2337	CTATGGTGAACC	GTGTGYCAGCMGCCGCGGTAA	14	Cephalotes	Sample	minutus	minutus	laminatus	laminatus5	CostaRica	GuanacasteProv	Mesoamerica	gaster	mobio	10.8429	-85.6159	na	noforthisquestion	Rainforest	na	G12	CSM2337
CSM3023	ATCTAAGTTACT	GTGTGYCAGCMGCCGCGGTAA	14	Cephalotes	Sample	minutus	minutus	laminatus	laminatus6	Peru	cusco	Amazonian	gaster	mobio	-12.8947	-71.4039	na	noforthisquestion	na	na	H1	CSM3023
CSM3440	TCGGGTGAGGCC	GTGTGYCAGCMGCCGCGGTAA	14	Cephalotes	Sample	minutus	minutus	laminatus	laminatus7	FrenchGuiana	FrenchGuiana	Amazonian	gaster	mobio	4.03792	-52.6728	na	noforthisquestion	Rainforest	na	H2	CSM3440
JS-C-215	ACGATCATCTGG	GTGTGYCAGCMGCCGCGGTAA	14	Cephalotes	Sample	minutus	minutus	laminatus	laminatus8	Mexico	Tamaulipas	Nearctic	gaster	mobio	23.0806	-99.1612	na	noforthisquestion	Nexttomangroveplantation	na	H3	JS-C-215
POW0050	GTGGATAAACTC	GTGTGYCAGCMGCCGCGGTAA	16	Cephalotes	Sample	minutus_duvida	minutus	laminatus	laminatus9	Peru	Peru	Amazonian	gaster	mobio	-13.5118	-71.968	na	noforthisquestion	lowlandforestAmazon	na	H4	POW0050
pow0399	ATTCACGTATTC	GTGTGYCAGCMGCCGCGGTAA	16	Cephalotes	Sample	minutus	minutus	laminatus	laminatus10	Brazil	Brasilia	Chacoan	noninvasive	Qiagen	-15.9509	-47.9126	na	noforthisquestion	cerrado	na	G6	pow0399
POW0420	GTCATAAGAACC	GTGTGYCAGCMGCCGCGGTAA	16	Cephalotes	Sample	minutus	minutus	laminatus	laminatus11	Brazil	MinasGerias	Chacoan	gaster	mobio	-15.5005	-44.7266	na	noforthisquestion	cerrado	na	B6	POW0420
CSM3505	AGAGTGCTAATC	GTGTGYCAGCMGCCGCGGTAA	14	Cephalotes	Sample	simillimus	simillimus	laminatus	laminatus12	FrenchGuiana	FrenchGuiana	Amazonian	gaster	mobio	4.03792	-52.6728	na	noforthisquestion	Rainforest	na	A10	CSM3505
CS_RA1203	TGCTTGTAGGCA	GTGTGYCAGCMGCCGCGGTAA	14	Cephalotes	Sample	spinosus	spinosus	laminatus	laminatus13	Ecuador	Orellana	Amazonian	gaster	mobio	-0.67131	-76.4005	na	noforthisquestion	EstacionCientificaYasuni	na	A12	CS_RA1203
CSM3063	GTACCGTTGCAA	GTGTGYCAGCMGCCGCGGTAA	14	Cephalotes	Sample	spinosus	spinosus	laminatus	laminatus14	Peru	cusco	Amazonian	gaster	mobio	-12.8947	-71.4039	na	noforthisquestion	na	na	A11	CSM3063
POW0026	ATGGAAGGTGGC	GTGTGYCAGCMGCCGCGGTAA	16	Cephalotes	Sample	spinosus	spinosus	laminatus	laminatus15	Brazil	MatoGrosso	Amazonian	gaster	mobio	-9.5814	-55.9235	na	noforthisquestion	nrAltaFloresta	na	B1	POW0026
POW0035	GGAGATTGGAGA	GTGTGYCAGCMGCCGCGGTAA	16	Cephalotes	Sample	spinosus	spinosus	laminatus	laminatus16	Peru	Cusco	Amazonian	gaster	mobio	-12.8948	-71.4043	na	noforthisquestion	VillaCarmenStation	na	B2	POW0035
POW0570	ACTTTAAGGGTG	GTGTGYCAGCMGCCGCGGTAA	16	Cephalotes	Sample	spinosus	spinosus	laminatus	laminatus17	Brazil	Amazonas	Amazonian	gaster	mobio	-3.2797	-60.1934	na	noforthisquestion	Amazonforest	na	B3	POW0570
POW0603	GATTGGCATAGT	GTGTGYCAGCMGCCGCGGTAA	16	Cephalotes	Sample	spinosus	spinosus	laminatus	laminatus18	Brazil	Amazonas	Amazonian	gaster	mobio	-3.0038	-59.9187	na	noforthisquestion	Amazonforest	na	B4	POW0603
POW0124	CGTAATTGCCGC	GTGTGYCAGCMGCCGCGGTAA	16	Cephalotes	Sample	biguttatus	biguttatus	multispinosus	multispinosus1	CostaRica	Heredia	Mesoamerica	gaster	mobio	10.4441	-84.011	na	noforthisquestion	Forest	na	B7	POW0124
JS-C-203A	TAGATCCTCGGA	GTGTGYCAGCMGCCGCGGTAA	14	Cephalotes	Sample	goniodontus	goniodontus	multispinosus	multispinosus2	Mexico	Jalisco	Mexican transition	gaster	mobio	19.4989	-105.042	na	noforthisquestion	na	na	B8	JS-C-203A
JS-C-203D	TGGGTTAACACA	GTGTGYCAGCMGCCGCGGTAA	14	Cephalotes	Sample	goniodontus	goniodontus	multispinosus	multispinosus3	Mexico	Jalisco	Mexican transition	ww	Qiagen	19.4989	-105.042	na	noforthisquestion	na	na	B9	JS-C-203D
CSM2424a	TTGAGGCTACAA	GTGTGYCAGCMGCCGCGGTAA	14	Cephalotes	Sample	pallens	pallens	pallens	pallens1	CostaRica	GuanacasteProv	Mesoamerica	gaster	mobio	10.8429	-85.6159	na	noforthisquestion	Rainforest	na	C2	CSM2424a
CSM3517	AGTATTCGCGCA	GTGTGYCAGCMGCCGCGGTAA	14	Cephalotes	Sample	pallens	pallens	pallens	pallens2	FrenchGuiana	FrenchGuiana	Amazonian	gaster	mobio	4.94819	-52.3142	na	noforthisquestion	Secondaryfores	na	C3	CSM3517
CS_RA1186A	CGCTCGACTCCA	GTGTGYCAGCMGCCGCGGTAA	14	Cephalotes	Sample	pallensclade	pallensclade	pallens	pallens3	Brazil	SantaCatarina	Parana	ww	Qiagen	-20.7137	-55.9087	na	noforthisquestion	na	na	F6	CS_RA1186A
CS_RA1186C	ATTTATCCGGTT	GTGTGYCAGCMGCCGCGGTAA	14	Cephalotes	Sample	pallensclade	pallensclade	pallens	pallens4	Brazil	SantaCatarina	Parana	gaster	mobio	-20.7137	-55.9087	na	noforthisquestion	na	na	C8	CS_RA1186C
POW0403	CACGTACACGTA	GTGTGYCAGCMGCCGCGGTAA	16	Cephalotes	Sample	pallidoides	pallidoides	pallens	pallens5	Brazil	MinasGerias	Chacoan	ww	Qiagen	-17.1906	-47.0661	na	noforthisquestion	cerrado_open	na	C5	POW0403
POW0430	TCTCATGTGGAG	GTGTGYCAGCMGCCGCGGTAA	16	Cephalotes	Sample	pallidoides	pallidoides	pallens	pallens6	Brazil	Goias	Chacoan	gaster	mobio	-17.8093	-48.7056	na	noforthisquestion	cerrado	na	C6	POW0430
POW0449	TCTGTGTCTAAT	GTGTGYCAGCMGCCGCGGTAA	16	Cephalotes	Sample	pallidoides	pallidoides	pallens	pallens7	Brazil	Piaui	Chacoan	gaster	mobio	-4.12887	-41.6879	na	noforthisquestion	cerrado_transicaocaatinga	na	C7	POW0449
C1610	GTGTCACTTTAT	GTGTGYCAGCMGCCGCGGTAA	14	Cephalotes	Sample	decoloratus	decoloratus	pallens	pallens8	DominicanRepublic	Oviedo	Antilles	gaster	mobio	17.808	-71.4472	16_5	co	Dryforest	na	B11	C1610
pow0465	TAAGTCGGCCTA	GTGTGYCAGCMGCCGCGGTAA	16	Cephalotes	Sample	decoloratus	decoloratus	pallens	pallens9	DominicanRepublic	Oviedo	Antilles	gaster	mobio	17.8076	-71.4473	16_3	iso	Dryforest	na	B10	pow0465
JKW239	GCTAAAGTCGTA	GTGTGYCAGCMGCCGCGGTAA	14	Cephalotes	Sample	jamaicensis	jamaicensis	pallens	pallens10	Jamaica	na	Antilles	gaster	mobio	17.8364	-77.1657	na	noforthisquestion	redmangrove	na	B12	JKW239
JKW970	GGCCATAGGCAG	GTGTGYCAGCMGCCGCGGTAA	14	Cephalotes	Sample	jamaicensis_tentative	jamaicensis	pallens	pallens11	CaymanIslands	GrandCayman	Antilles	gaster	mobio	19.388	-81.376	na	noforthisquestion	redmangrove	na	C1	JKW970
POW0386	CAACCACTCGGT	GTGTGYCAGCMGCCGCGGTAA	16	Cephalotes	Sample	pellans	pellans	pallens	pallens12	Brazil	panga	Chacoan	gaster	mobio	-19.1694	-48.3989	15_22	co	cerrado_open	na	C10	POW0386
POW0153	GTAGTCCCGCTC	GTGTGYCAGCMGCCGCGGTAA	16	Cephalotes	Sample	porrasi	porrasi	pallens	pallens13	Panama	Colon	Mesoamerica	gaster	mobio	9.1208	-79.7158	na	noforthisquestion	Forest	na	C11	POW0153
CSM3389	TTCGTACTTCGT	GTGTGYCAGCMGCCGCGGTAA	14	Cephalotes	Sample	varians	varians	pallens	pallens14	USA	Florida	Antilles	gaster	mobio	24.5579	-81.7628	na	noforthisquestion	Mangroveswamp	na	C12	CSM3389
JKW924	TCGCTGACTCGC	GTGTGYCAGCMGCCGCGGTAA	14	Cephalotes	Sample	varians	varians	pallens	pallens15	Bahamas	GreatStirrupCay	Antilles	gaster	mobio	25.8222	-77.9129	na	noforthisquestion	redmangrove	na	D1	JKW924
CS_RA1209	TATAAGGACACA	GTGTGYCAGCMGCCGCGGTAA	14	Cephalotes	Sample	incertus	incertus	pinelii	pinelii 1	Brazil	RioGrandedoSul	Chacoan	gaster	mobio	-30.3358	-54.32	na	noforthisquestion	Managednaturalgrassland	na	C4	CS_RA1209
JKW341	GTATGGAGCTAT	GTGTGYCAGCMGCCGCGGTAA	14	Cephalotes	Sample	kukulcan_tentative	kukulcan	pinelii	pinelii 2	Belize	na	Mesoamerica	gaster	mobio	17.518	-88.202	na	noforthisquestion	redmangrove	na	C9	JKW341
JKW378	CGGGCTTCATCA	GTGTGYCAGCMGCCGCGGTAA	14	Cephalotes	Sample	kukulcan_tentative	kukulcan	pinelii	pinelii 3	Honduras	RoatanIsland	Mesoamerica	gaster	mobio	16.323	-86.507	na	noforthisquestion	redmangrove	na	C10	JKW378
JLT01_JTL01	TGCCATTAGAGC	GTGTGYCAGCMGCCGCGGTAA	14	Cephalotes	Sample	kukulcan	kukulcan	pinelii	pinelii 4	Honduras	Atlantida	Mesoamerica	ww	Qiagen	16.0833	-86.9167	na	noforthisquestion	na	na	C11	JLT01_JTL01
POW0460A	CCTTAGTTTACA	GTGTGYCAGCMGCCGCGGTAA	16	Cephalotes	Sample	liepini	liepini	pinelii	pinelii 5	Brazil	MinasGerias	Chacoan	gaster	mobio	-19.1759	-48.4014	na	noforthisquestion	cerrado_mid	na	D8	POW0460A
POW0460C	GCGCTCCTCCGT	GTGTGYCAGCMGCCGCGGTAA	16	Cephalotes	Sample	liepini	liepini	pinelii	pinelii 6	Brazil	MinasGerias	Chacoan	ww	Qiagen	-19.1759	-48.4014	na	noforthisquestion	cerrado_mid	na	D9	POW0460C
CSM2581	TTAACTGGAAGC	GTGTGYCAGCMGCCGCGGTAA	14	Cephalotes	Sample	maculatus	maculatus	pinelii	pinelii 7	CostaRica	GuanacasteProv	Mesoamerica	gaster	mobio	10.8429	-85.6159	na	na	Dryforest	na	D2	CSM2581
CSM3436	TCGGTAGCAACT	GTGTGYCAGCMGCCGCGGTAA	14	Cephalotes	Sample	maculatus	maculatus	pinelii	pinelii 8	FrenchGuiana	FrenchGuiana	Amazonian	gaster	mobio	4.03792	-52.6728	na	na	Rainforest	na	D3	CSM3436
POW0046	TTATCATTACGC	GTGTGYCAGCMGCCGCGGTAA	16	Cephalotes	Sample	maculatus	maculatus	pinelii	pinelii 9	Peru	Cusco	Amazonian	gaster	Mobio	-13.5118	-71.968	na	na	other	na	D4	POW0046
pow0053	ACTCAATTCATC	GTGTGYCAGCMGCCGCGGTAA	16	Cephalotes	Sample	maculatus	maculatus	pinelii	pinelii 10	Argentina	Misiones	Parana	noninvasive	Qiagen	-25.6907	-54.4408	na	na	Rainforest	na	G1	pow0053
pow0103_b	AGGAGTTGTATA	GTGTGYCAGCMGCCGCGGTAA	16	Cephalotes	Sample	maculatus	maculatus	pinelii	pinelii 11	Argentina	Misiones	Parana	noninvasive	Qiagen	-25.5961	-54.5827	na	na	Rainforest	na	G4	pow0103_b
pow0247	CTATTCTTGGCT	GTGTGYCAGCMGCCGCGGTAA	16	Cephalotes	Sample	maculatus	maculatus	pinelii	pinelii 12	Peru	Loreto	Amazonian	noninvasive	Qiagen	-3.94472	-73.3996	na	noforthisquestion	lowvegetation	na	G5	pow0247
POW0368	TCAGCGCCGTTA	GTGTGYCAGCMGCCGCGGTAA	16	Cephalotes	Sample	maculatus	maculatus	pinelii	pinelii 13	Brazil	panga	Chacoan	gaster	mobio	-19.1694	-48.3989	15_22	co	cerrado_open	na	D5	POW0368
POW0376	GGACTGGATGGC	GTGTGYCAGCMGCCGCGGTAA	16	Cephalotes	Sample	maculatus	maculatus	pinelii	pinelii 14	Brazil	panga	Chacoan	gaster	mobio	-19.1696	-48.399	15_8	co	cerrado_open	na	D6	POW0376
POW0377	ACGTTTGTGGCA	GTGTGYCAGCMGCCGCGGTAA	16	Cephalotes	Sample	maculatus	maculatus	pinelii	pinelii 15	Brazil	panga	Chacoan	gaster	mobio	-19.1691	-48.3986	15_10	iso	cerrado_open	na	D7	POW0377
pow0633	CCTGGAATTAAG	GTGTGYCAGCMGCCGCGGTAA	18	Cephalotes	Sample	maculatus	maculatus	pinelii	pinelii 16	Brazil	MinasGerais	Chacoan	noninvasive	Qiagen	-19.3447	-43.6382	na	na	cerrado	na	F9	pow0633
pow546	ATTATCGTCCCT	GTGTGYCAGCMGCCGCGGTAA	18	Cephalotes	Sample	nrmaculatusundet	maculatus	pinelii	pinelii 17	Brazil	MinasGerais	Chacoan	noninvasive	Qiagen	20.4514	-42.3843	na	noforthisquestion	Semideciduousforest	na	G3	pow546
C18_208	CTTAGAACGTGC	GTGTGYCAGCMGCCGCGGTAA	14	Cephalotes	Sample	nilpiei	nilpiei	pinelii	pinelii 18	Brazil	Capao	Chacoan	gaster	mobio	-19.2067	-43.4956	na	na	cerradoCapaoborder	1253	E11	C18_208
JTL02	GCTCAATCAGAA	GTGTGYCAGCMGCCGCGGTAA	14	Cephalotes	Sample	scutulatus	scutulatus	pinelii	pinelii 19	Honduras	na	Mesoamerica	noninvasive	Qiagen	16.1	-86.8833	na	noforthisquestion	na	na	F11	JTL02
pow0636	ATTAACTCCTAC	GTGTGYCAGCMGCCGCGGTAA	18	Cephalotes	Sample	pin_clade_dark	pin_clade_dark	pinelii	pinelii 20	Brazil	MinasGerais	Chacoan	noninvasive	Qiagen	-19.3435	-43.6374	na	noforthisquestion	cerrado	na	F10	pow0636
pow427	GCTTCCAGACAA	GTGTGYCAGCMGCCGCGGTAA	18	Cephalotes	Sample	pinelcladeundescribedsp15	pinelclade	pinelii	pinelii 21	Brazil	Goias	Chacoan	noninvasive	Qiagen	-17.8093	-48.7056	na	noforthisquestion	cerrado	na	G12	pow427
C18_025	CCTAGGTCCCAA	GTGTGYCAGCMGCCGCGGTAA	14	Cephalotes	Sample	pinelii	pinellii	pinelii	pinelii 22	Brazil	Vellozia	Chacoan	gaster	mobio	-19.2933	-43.5882	na	na	rupestriangrassland	1263	E7	C18_025
C18_201	TAGCCAATTTCT	GTGTGYCAGCMGCCGCGGTAA	14	Cephalotes	Sample	pinelii_dark	pinellii	pinelii	pinelii 23	Brazil	CachoeiraGrande	Chacoan	gaster	mobio	-19.3428	-43.6385	na	na	cerrado	813	E10	C18_201
CFP06	TGGAGAGGAGAT	GTGTGYCAGCMGCCGCGGTAA	14	Cephalotes	Sample	pinellii_undescribed	pinellii	pinelii	pinelii 24	Brazil	Amazonas	Amazonian	noninvasive	Qiagen	-3.3333	-60.2833	na	noforthisquestion	Amazonforest	na	F7	CFP06
pow0078	TTGCAGTGCAAC	GTGTGYCAGCMGCCGCGGTAA	16	Cephalotes	Sample	bivestitus_cf	bivestitus	prodigiosus	prodigiosus1	Argentina	Corrientes	Chacoan	noninvasive	Qiagen	-27.5876	-56.69	na	noforthisquestion	na	na	G2	pow0078
C17_10	AACTCCTGTGGA	GTGTGYCAGCMGCCGCGGTAA	14	Cephalotes	Sample	pusillus	pusillus	pusillus	pusillus1	Brazil	Cachoeiragrande	Chacoan	gaster	mobio	-19.3451	-43.6384	17_6	iso	cerrado	811	A2	C17_10
C17_17	TACAAGTGGTCC	GTGTGYCAGCMGCCGCGGTAA	14	Cephalotes	Sample	pusillus	pusillus	pusillus	pusillus2	Brazil	Vellozia	Chacoan	gaster	mobio	-19.2806	-43.5938	17_3	iso	rupestriangrassland	1098	A1	C17_17
C17_201	ATACGCATCAAG	GTGTGYCAGCMGCCGCGGTAA	14	Cephalotes	Sample	pusillus	pusillus	pusillus	pusillus3	Brazil	Cachoeiragrande	Chacoan	gaster	mobio	-19.3434	-43.6379	na	na	cerrado	817	A3	C17_201
C17_203	GGCCTTCAGTCA	GTGTGYCAGCMGCCGCGGTAA	14	Cephalotes	Sample	pusillus	pusillus	pusillus	pusillus4	Brazil	Cachoeiragrande	Chacoan	gaster	mobio	-19.3436	-43.6373	na	na	cerrado	818	A4	C17_203
C17_205	ACCCTATTGCGG	GTGTGYCAGCMGCCGCGGTAA	14	Cephalotes	Sample	pusillus	pusillus	pusillus	pusillus5	Brazil	Vellozia	Chacoan	gaster	mobio	-19.2809	-43.591	na	na	rupestriangrassland	1151	A5	C17_205
C17_206	AGAGAACACTTA	GTGTGYCAGCMGCCGCGGTAA	14	Cephalotes	Sample	pusillus	pusillus	pusillus	pusillus6	Brazil	Vellozia	Chacoan	gaster	mobio	-19.2809	-43.591	na	na	rupestriangrassland	1154	A6	C17_206
C17_216	GGCGATTTACGT	GTGTGYCAGCMGCCGCGGTAA	14	Cephalotes	Sample	pusillus	pusillus	pusillus	pusillus7	Brazil	Vellozia	Chacoan	gaster	mobio	-19.2948	-43.5913	na	na	rupestriangrassland	1293	A7	C17_216
C17_217	GAGCTTGGCGGA	GTGTGYCAGCMGCCGCGGTAA	14	Cephalotes	Sample	pusillus	pusillus	pusillus	pusillus8	Brazil	Vellozia	Chacoan	gaster	mobio	-19.2939	-43.5921	na	na	rupestriangrassland	1293	A8	C17_217
C17_219	ACAAGAACCTTG	GTGTGYCAGCMGCCGCGGTAA	14	Cephalotes	Sample	pusillus	pusillus	pusillus	pusillus9	Brazil	Vellozia	Chacoan	gaster	mobio	-19.2935	-43.5922	na	na	rupestriangrassland	1282	A9	C17_219
CS_RA1168	ACAAGGCAAGGC	GTGTGYCAGCMGCCGCGGTAA	14	Cephalotes	Sample	pusillus	pusillus	pusillus	pusillus10	Paraguay	ReservaTapyta	Parana	gaster	mobio	-26.25	-55.76	na	na	other	na	H11	CS_RA1168
pow0098	TCCTGTGCGAGT	GTGTGYCAGCMGCCGCGGTAA	16	Cephalotes	Sample	pusillus	pusillus	pusillus	pusillus11	Argentina	Misiones	Parana	noninvasive	Qiagen	-26.9987	-55.1789	na	na	Rainforest	na	G3	pow0098
POW0146	GCTATCAAGACA	GTGTGYCAGCMGCCGCGGTAA	16	Cephalotes	Sample	pusillus_orcolumbicus	pusillus	pusillus	pusillus12	Argentina	Formosa	Chacoan	ww	Qiagen	-26.31	-58.17	na	na	other	na	H12	POW0146
POW0369	CAAGAGCGGATG	GTGTGYCAGCMGCCGCGGTAA	16	Cephalotes	Sample	pusillus	pusillus	pusillus	pusillus13	Brazil	panga	Chacoan	gaster	mobio	-19.1698	-48.3991	15_12	co	cerrado_open	na	H5	POW0369
POW0373	GATTGAACGCTA	GTGTGYCAGCMGCCGCGGTAA	16	Cephalotes	Sample	pusillus	pusillus	pusillus	pusillus14	Brazil	panga	Chacoan	gaster	mobio	-19.1699	-48.3989	15_11	iso	cerrado_open	na	H6	POW0373
POW0374	GAGCACGCACGC	GTGTGYCAGCMGCCGCGGTAA	16	Cephalotes	Sample	pusillus	pusillus	pusillus	pusillus15	Brazil	panga	Chacoan	gaster	mobio	-19.169	-48.399	15_9	iso	cerrado_open	na	H7	POW0374
POW0375	CGGCTACTATGC	GTGTGYCAGCMGCCGCGGTAA	16	Cephalotes	Sample	pusillus	pusillus	pusillus	pusillus16	Brazil	panga	Chacoan	gaster	mobio	-19.1703	-48.3988	15_24	iso	cerrado_open	na	H8	POW0375
POW0381	CAATACGACCGT	GTGTGYCAGCMGCCGCGGTAA	16	Cephalotes	Sample	pusillus	pusillus	pusillus	pusillus17	Brazil	panga	Chacoan	gaster	mobio	-19.1744	-48.4011	15_18	iso	cerrado_mid	na	H9	POW0381
POW0578	GACGAGGTCGGT	GTGTGYCAGCMGCCGCGGTAA	16	Cephalotes	Sample	pusillus	pusillus	pusillus	pusillus18	Brazil	MatoGrosso	Chacoan	gaster	mobio	-16.2665	-56.6266	na	na	cerrado	na	H10	POW0578
TRS08	TGTCATGGCTGA	GTGTGYCAGCMGCCGCGGTAA	18	Cephalotes	Sample	pusillus	pusillus	pusillus	pusillus19	Guyana	na	Amazonian	noninvasive	Qiagen	3.3308	-59.6663	na	na	Rainforest	na	H5	TRS08
CCDB-11393	CCATAATCTTAC	GTGTGYCAGCMGCCGCGGTAA	14	Cephalotes	Sample	lenca	lenca	texanus	texanus1	Nicaragua	Esteli	Mesoamerica	noninvasive	Qiagen	13.2408	-86.353	na	noforthisquestion	na	na	F5	CCDB-11393
JS-C-234	CAACCGAGATTA	GTGTGYCAGCMGCCGCGGTAA	14	Cephalotes	Sample	texanus	texanus	texanus	texanus2	Mexico	NuevoLeon	Mexican transition	gaster	mobio	25.5109	-100.141	na	noforthisquestion	na	na	D10	JS-C-234
JS-C-235	GTCGCACGTCTC	GTGTGYCAGCMGCCGCGGTAA	14	Cephalotes	Sample	texanus	texanus	texanus	texanus3	Mexico	NuevoLeon	Mexican transition	gaster	mobio	25.511	-100.141	na	noforthisquestion	na	na	D11	JS-C-235
CCDB-11398	AGCATAGAAATA	GTGTGYCAGCMGCCGCGGTAA	14	Cephalotes	Sample	curvistriatus	curvistriatus	texanus	texanus4	Nicaragua	Matagalpa	Mesoamerica	noninvasive	Qiagen	12.9587	-85.2266	na	noforthisquestion	na	na	F6	CCDB-11398
CSM3360	CCTTGGAATCGC	GTGTGYCAGCMGCCGCGGTAA	14	Cephalotes	Sample	umbraculatus	umbraculatus	umbraculatus	umbraculatus1	Panama	ProvPanama	Mesoamerica	gaster	mobio	9.1647	-71.8377	na	noforthisquestion	na	na	D12	CSM3360
CSM3483	CTGAATCTGGTG	GTGTGYCAGCMGCCGCGGTAA	14	Cephalotes	Sample	umbraculatus	umbraculatus	umbraculatus	umbraculatus2	FrenchGuiana	FrenchGuiana	Amazonian	gaster	mobio	4.03792	-52.6728	na	noforthisquestion	Rainforest	na	E1	CSM3483
JS-C-200	GCTTACGTAGGT	GTGTGYCAGCMGCCGCGGTAA	14	Cephalotes	Sample	umbraculatus	umbraculatus	umbraculatus	umbraculatus3	Mexico	Jalisco	Mexican transition	gaster	mobio	19.5149	-105.038	na	noforthisquestion	byriverbank	na	E2	JS-C-200
C16_02_3	AGCAAGGTCTTC	GTGTGYCAGCMGCCGCGGTAA	14	Cephalotes	Sample	unimaculatus	unimaculatus	umbraculatus	umbraculatus4	DominicanRepublic	Oviedo	Antilles	gaster	mobio	17.808	-71.4472	16_5	co	Dryforest	na	G8	C16_02_3
C16_12_1	CAGAGTGCCGGC	GTGTGYCAGCMGCCGCGGTAA	14	Cephalotes	Sample	unimaculatus	unimaculatus	umbraculatus	umbraculatus5	DominicanRepublic	Oviedo	Antilles	gaster	mobio	18.0538	-71.6381	16_9	iso	Dryforest	na	G6	C16_12_1
C16_13_1	GGCCTGGCCTGG	GTGTGYCAGCMGCCGCGGTAA	14	Cephalotes	Sample	unimaculatus	unimaculatus	umbraculatus	umbraculatus6	DominicanRepublic	Oviedo	Antilles	gaster	mobio	18.0535	-71.638	16_11	iso	Dryforest	na	G7	C16_13_1
pow0461	CCAGTTCCAAAG	GTGTGYCAGCMGCCGCGGTAA	16	Cephalotes	Sample	unimaculatus	unimaculatus	umbraculatus	umbraculatus7	DominicanRepublic	Oviedo	Antilles	gaster	mobio	17.81	-71.45	na	na	Rainforest	na	G5	pow0461
POW0216C	CAGGTGCGCCGC	GTGTGYCAGCMGCCGCGGTAA	16	Cephalotes	Sample	hirsutus	hirsutus	wheeleri	wheeleri1	Mexico	Jalisco	Mexican transition	ww	Qiagen	19.2805	-104.786	na	noforthisquestion	na	na	E5	POW0216C
POW0216Y	CGCCTGCCAATA	GTGTGYCAGCMGCCGCGGTAA	16	Cephalotes	Sample	hirsutus	hirsutus	wheeleri	wheeleri2	Mexico	Jalisco	Mexican transition	gaster	mobio	19.2805	-104.786	na	noforthisquestion	na	na	E4	POW0216Y
JS-C-211	GCGTGTAATTAG	GTGTGYCAGCMGCCGCGGTAA	14	Cephalotes	Sample	aff_wheeleri	wheeleri	wheeleri	wheeleri3	Mexico	Jalisco	Mexican transition	gaster	mobio	19.2664	-104.762	na	noforthisquestion	na	na	E3	JS-C-211
RS01	ACAATGTCACAG	GTGTGYCAGCMGCCGCGGTAA	18	Cephalotes	Sample	rohweri	rohweri	wheeleri	wheeleri4	USA	Arizona	Nearctic	ww	Qiagen	32.2044	-111.047	na	noforthisquestion	na	na	E6	RS01
POW0454A	TAAACGCGACTC	GTGTGYCAGCMGCCGCGGTAA	16	Cephalotes	Sample	sp18	sp18	sp18	sp18	Brazil	MatoGrosso	Amazonian	ww	Qiagen	-14.9187	-60.0736	na	noforthisquestion	cerrado_soloarenoso	na	G3	POW0454A
POW0454B	TCCTGAACACAG	GTGTGYCAGCMGCCGCGGTAA	16	Cephalotes	Sample	sp18	sp18	sp18	sp18	Brazil	MatoGrosso	Amazonian	gaster	mobio	-14.9187	-60.0736	na	noforthisquestion	cerrado_soloarenoso	na	G2	POW0454B
POW0034w	GCCCGACATATA	GTGTGYCAGCMGCCGCGGTAA	16	Cephalotes	Sample	spnov5	spnov5	spnov6	spnov7	Peru	Peru	Amazonian	ww	Qiagen	-12.8733	-71.4117	na	noforthisquestion	na	na	E9	POW0034w
